# Supplementary material for: Mechanism of the electroneutral sodium/proton antiporter PaNhaP from transition-path shooting
Source: Nat Commun. 2019 Apr 15;10:1742. doi: 10.1038/s41467-019-09739-0 (PMC6465308; doi:10.1038/s41467-019-09739-0)
Supplement: Supplementary file 5 — Supplementary Data 1 [file 41467_2019_9739_MOESM5_ESM.txt]

CRYST1  141.772  114.511  114.514  90.00  90.00  90.00 P 1           1
ATOM      1  N   MET A   1       2.266 -19.025  20.282  1.00  0.00      A    N
ATOM      2  HT1 MET A   1       2.375 -19.927  19.777  1.00  0.00      A     
ATOM      3  HT2 MET A   1       1.805 -19.292  21.175  1.00  0.00      A     
ATOM      4  HT3 MET A   1       3.207 -18.727  20.610  1.00  0.00      A     
ATOM      5  CA  MET A   1       1.555 -18.016  19.526  1.00  0.00      A    C
ATOM      6  HA  MET A   1       0.688 -18.466  19.066  1.00  0.00      A     
ATOM      7  CB  MET A   1       1.104 -16.759  20.424  1.00  0.00      A    C
ATOM      8  HB1 MET A   1       1.016 -15.849  19.793  1.00  0.00      A     
ATOM      9  HB2 MET A   1       0.068 -16.898  20.801  1.00  0.00      A     
ATOM     10  CG  MET A   1       1.846 -16.514  21.728  1.00  0.00      A    C
ATOM     11  HG1 MET A   1       1.467 -15.647  22.309  1.00  0.00      A     
ATOM     12  HG2 MET A   1       1.643 -17.375  22.399  1.00  0.00      A     
ATOM     13  SD  MET A   1       3.620 -16.207  21.507  1.00  0.00      A   SE
ATOM     14  CE  MET A   1       3.988 -16.034  23.238  1.00  0.00      A    C
ATOM     15  HE1 MET A   1       3.533 -15.207  23.824  1.00  0.00      A     
ATOM     16  HE2 MET A   1       3.676 -16.939  23.801  1.00  0.00      A     
ATOM     17  HE3 MET A   1       5.059 -15.773  23.376  1.00  0.00      A     
ATOM     18  C   MET A   1       2.358 -17.393  18.400  1.00  0.00      A    C
ATOM     19  O   MET A   1       3.526 -17.029  18.564  1.00  0.00      A    O
ATOM     20  N   ILE A   2       1.700 -17.302  17.235  1.00  0.00      A    N
ATOM     21  HN  ILE A   2       0.874 -17.836  17.075  1.00  0.00      A     
ATOM     22  CA  ILE A   2       2.240 -16.565  16.216  1.00  0.00      A    C
ATOM     23  HA  ILE A   2       3.247 -16.951  16.159  1.00  0.00      A     
ATOM     24  CB  ILE A   2       1.587 -16.937  14.872  1.00  0.00      A    C
ATOM     25  HB  ILE A   2       1.788 -18.012  14.673  1.00  0.00      A     
ATOM     26  CG2 ILE A   2       0.071 -16.635  15.019  1.00  0.00      A    C
ATOM     27 HG21 ILE A   2      -0.046 -15.541  15.171  1.00  0.00      A     
ATOM     28 HG22 ILE A   2      -0.476 -17.036  14.140  1.00  0.00      A     
ATOM     29 HG23 ILE A   2      -0.355 -17.126  15.920  1.00  0.00      A     
ATOM     30  CG1 ILE A   2       2.159 -16.194  13.613  1.00  0.00      A    C
ATOM     31 HG11 ILE A   2       1.773 -15.156  13.535  1.00  0.00      A     
ATOM     32 HG12 ILE A   2       3.252 -16.149  13.807  1.00  0.00      A     
ATOM     33  CD  ILE A   2       1.696 -16.817  12.276  1.00  0.00      A    C
ATOM     34  HD1 ILE A   2       2.533 -16.912  11.552  1.00  0.00      A     
ATOM     35  HD2 ILE A   2       1.296 -17.853  12.286  1.00  0.00      A     
ATOM     36  HD3 ILE A   2       0.835 -16.269  11.837  1.00  0.00      A     
ATOM     37  C   ILE A   2       2.353 -15.022  16.474  1.00  0.00      A    C
ATOM     38  O   ILE A   2       1.449 -14.324  16.923  1.00  0.00      A    O
ATOM     39  N   GLU A   3       3.569 -14.491  16.288  1.00  0.00      A    N
ATOM     40  HN  GLU A   3       4.361 -14.973  15.920  1.00  0.00      A     
ATOM     41  CA  GLU A   3       3.813 -13.126  16.523  1.00  0.00      A    C
ATOM     42  HA  GLU A   3       3.045 -12.536  17.000  1.00  0.00      A     
ATOM     43  CB  GLU A   3       5.139 -13.028  17.395  1.00  0.00      A    C
ATOM     44  HB1 GLU A   3       5.793 -13.654  16.752  1.00  0.00      A     
ATOM     45  HB2 GLU A   3       5.602 -12.018  17.407  1.00  0.00      A     
ATOM     46  CG  GLU A   3       5.122 -13.591  18.899  1.00  0.00      A    C
ATOM     47  HG1 GLU A   3       4.898 -12.747  19.586  1.00  0.00      A     
ATOM     48  HG2 GLU A   3       4.350 -14.387  18.976  1.00  0.00      A     
ATOM     49  CD  GLU A   3       6.548 -14.078  19.284  1.00  0.00      A    C
ATOM     50  OE1 GLU A   3       7.226 -13.378  20.058  1.00  0.00      A    O
ATOM     51  OE2 GLU A   3       6.901 -15.272  18.930  1.00  0.00      A    O
ATOM     52  C   GLU A   3       4.019 -12.448  15.126  1.00  0.00      A    C
ATOM     53  O   GLU A   3       4.655 -12.988  14.256  1.00  0.00      A    O
ATOM     54  N   LEU A   4       3.478 -11.193  14.941  1.00  0.00      A    N
ATOM     55  HN  LEU A   4       2.903 -10.704  15.592  1.00  0.00      A     
ATOM     56  CA  LEU A   4       3.414 -10.524  13.740  1.00  0.00      A    C
ATOM     57  HA  LEU A   4       4.326 -10.720  13.196  1.00  0.00      A     
ATOM     58  CB  LEU A   4       2.146 -10.787  12.900  1.00  0.00      A    C
ATOM     59  HB1 LEU A   4       1.212 -10.599  13.473  1.00  0.00      A     
ATOM     60  HB2 LEU A   4       2.151 -10.245  11.931  1.00  0.00      A     
ATOM     61  CG  LEU A   4       1.895 -12.277  12.564  1.00  0.00      A    C
ATOM     62  HG  LEU A   4       1.999 -12.911  13.470  1.00  0.00      A     
ATOM     63  CD1 LEU A   4       0.446 -12.558  11.988  1.00  0.00      A    C
ATOM     64 HD11 LEU A   4       0.278 -13.644  11.824  1.00  0.00      A     
ATOM     65 HD12 LEU A   4      -0.355 -12.361  12.732  1.00  0.00      A     
ATOM     66 HD13 LEU A   4       0.269 -12.116  10.984  1.00  0.00      A     
ATOM     67  CD2 LEU A   4       2.944 -12.866  11.615  1.00  0.00      A    C
ATOM     68 HD21 LEU A   4       2.784 -13.926  11.325  1.00  0.00      A     
ATOM     69 HD22 LEU A   4       2.943 -12.312  10.652  1.00  0.00      A     
ATOM     70 HD23 LEU A   4       3.965 -12.872  12.053  1.00  0.00      A     
ATOM     71  C   LEU A   4       3.495  -9.031  14.035  1.00  0.00      A    C
ATOM     72  O   LEU A   4       2.955  -8.566  15.031  1.00  0.00      A    O
ATOM     73  N   SER A   5       4.124  -8.252  13.189  1.00  0.00      A    N
ATOM     74  HN  SER A   5       4.684  -8.690  12.490  1.00  0.00      A     
ATOM     75  CA  SER A   5       4.081  -6.800  13.010  1.00  0.00      A    C
ATOM     76  HA  SER A   5       3.856  -6.284  13.931  1.00  0.00      A     
ATOM     77  CB  SER A   5       5.493  -6.191  12.617  1.00  0.00      A    C
ATOM     78  HB1 SER A   5       5.396  -5.132  12.297  1.00  0.00      A     
ATOM     79  HB2 SER A   5       6.223  -6.327  13.444  1.00  0.00      A     
ATOM     80  OG  SER A   5       6.008  -6.825  11.481  1.00  0.00      A    O
ATOM     81  HG1 SER A   5       6.360  -7.695  11.682  1.00  0.00      A     
ATOM     82  C   SER A   5       2.983  -6.401  12.045  1.00  0.00      A    C
ATOM     83  O   SER A   5       2.361  -7.287  11.450  1.00  0.00      A    O
ATOM     84  N   LEU A   6       2.655  -5.088  11.921  1.00  0.00      A    N
ATOM     85  HN  LEU A   6       3.227  -4.371  12.310  1.00  0.00      A     
ATOM     86  CA  LEU A   6       1.538  -4.712  11.126  1.00  0.00      A    C
ATOM     87  HA  LEU A   6       0.676  -5.261  11.475  1.00  0.00      A     
ATOM     88  CB  LEU A   6       1.274  -3.179  11.222  1.00  0.00      A    C
ATOM     89  HB1 LEU A   6       1.218  -2.932  12.304  1.00  0.00      A     
ATOM     90  HB2 LEU A   6       2.146  -2.671  10.757  1.00  0.00      A     
ATOM     91  CG  LEU A   6       0.035  -2.618  10.573  1.00  0.00      A    C
ATOM     92  HG  LEU A   6      -0.541  -3.456  10.124  1.00  0.00      A     
ATOM     93  CD1 LEU A   6      -0.878  -1.847  11.632  1.00  0.00      A    C
ATOM     94 HD11 LEU A   6      -0.337  -0.969  12.045  1.00  0.00      A     
ATOM     95 HD12 LEU A   6      -1.856  -1.528  11.212  1.00  0.00      A     
ATOM     96 HD13 LEU A   6      -1.253  -2.618  12.340  1.00  0.00      A     
ATOM     97  CD2 LEU A   6       0.468  -1.731   9.427  1.00  0.00      A    C
ATOM     98 HD21 LEU A   6       1.200  -0.986   9.807  1.00  0.00      A     
ATOM     99 HD22 LEU A   6       1.069  -2.326   8.707  1.00  0.00      A     
ATOM    100 HD23 LEU A   6      -0.385  -1.217   8.936  1.00  0.00      A     
ATOM    101  C   LEU A   6       1.809  -5.055   9.610  1.00  0.00      A    C
ATOM    102  O   LEU A   6       0.920  -5.613   8.984  1.00  0.00      A    O
ATOM    103  N   ALA A   7       3.004  -4.891   9.065  1.00  0.00      A    N
ATOM    104  HN  ALA A   7       3.673  -4.377   9.596  1.00  0.00      A     
ATOM    105  CA  ALA A   7       3.473  -5.358   7.851  1.00  0.00      A    C
ATOM    106  HA  ALA A   7       2.841  -4.938   7.082  1.00  0.00      A     
ATOM    107  CB  ALA A   7       4.908  -4.705   7.664  1.00  0.00      A    C
ATOM    108  HB1 ALA A   7       5.751  -5.330   8.026  1.00  0.00      A     
ATOM    109  HB2 ALA A   7       5.054  -4.434   6.596  1.00  0.00      A     
ATOM    110  HB3 ALA A   7       4.886  -3.790   8.294  1.00  0.00      A     
ATOM    111  C   ALA A   7       3.516  -6.852   7.675  1.00  0.00      A    C
ATOM    112  O   ALA A   7       2.976  -7.390   6.697  1.00  0.00      A    O
ATOM    113  N   GLU A   8       3.947  -7.650   8.646  1.00  0.00      A    N
ATOM    114  HN  GLU A   8       4.204  -7.235   9.515  1.00  0.00      A     
ATOM    115  CA  GLU A   8       3.710  -9.103   8.624  1.00  0.00      A    C
ATOM    116  HA  GLU A   8       4.100  -9.576   7.736  1.00  0.00      A     
ATOM    117  CB  GLU A   8       4.425  -9.699   9.843  1.00  0.00      A    C
ATOM    118  HB1 GLU A   8       4.091  -9.155  10.753  1.00  0.00      A     
ATOM    119  HB2 GLU A   8       4.120 -10.763   9.941  1.00  0.00      A     
ATOM    120  CG  GLU A   8       5.982  -9.735   9.670  1.00  0.00      A    C
ATOM    121  HG1 GLU A   8       6.217 -10.575   8.980  1.00  0.00      A     
ATOM    122  HG2 GLU A   8       6.438  -8.755   9.414  1.00  0.00      A     
ATOM    123  CD  GLU A   8       6.509 -10.123  11.069  1.00  0.00      A    C
ATOM    124  OE1 GLU A   8       6.904  -9.231  11.888  1.00  0.00      A    O
ATOM    125  OE2 GLU A   8       6.448 -11.375  11.308  1.00  0.00      A    O
ATOM    126  C   GLU A   8       2.269  -9.619   8.745  1.00  0.00      A    C
ATOM    127  O   GLU A   8       1.935 -10.768   8.313  1.00  0.00      A    O
ATOM    128  N   ALA A   9       1.341  -8.811   9.290  1.00  0.00      A    N
ATOM    129  HN  ALA A   9       1.539  -7.888   9.612  1.00  0.00      A     
ATOM    130  CA  ALA A   9      -0.039  -9.232   9.397  1.00  0.00      A    C
ATOM    131  HA  ALA A   9      -0.098 -10.310   9.377  1.00  0.00      A     
ATOM    132  CB  ALA A   9      -0.550  -8.745  10.752  1.00  0.00      A    C
ATOM    133  HB1 ALA A   9      -1.578  -9.022  11.070  1.00  0.00      A     
ATOM    134  HB2 ALA A   9       0.320  -9.041  11.377  1.00  0.00      A     
ATOM    135  HB3 ALA A   9      -0.523  -7.635  10.784  1.00  0.00      A     
ATOM    136  C   ALA A   9      -0.905  -8.788   8.245  1.00  0.00      A    C
ATOM    137  O   ALA A   9      -1.872  -9.377   7.855  1.00  0.00      A    O
ATOM    138  N   LEU A  10      -0.430  -7.724   7.643  1.00  0.00      A    N
ATOM    139  HN  LEU A  10       0.304  -7.168   8.025  1.00  0.00      A     
ATOM    140  CA  LEU A  10      -0.875  -7.303   6.343  1.00  0.00      A    C
ATOM    141  HA  LEU A  10      -1.943  -7.223   6.204  1.00  0.00      A     
ATOM    142  CB  LEU A  10      -0.359  -5.842   6.112  1.00  0.00      A    C
ATOM    143  HB1 LEU A  10      -0.603  -5.183   6.973  1.00  0.00      A     
ATOM    144  HB2 LEU A  10       0.747  -5.864   6.208  1.00  0.00      A     
ATOM    145  CG  LEU A  10      -0.677  -5.114   4.848  1.00  0.00      A    C
ATOM    146  HG  LEU A  10      -0.254  -5.785   4.070  1.00  0.00      A     
ATOM    147  CD1 LEU A  10      -2.172  -4.962   4.549  1.00  0.00      A    C
ATOM    148 HD11 LEU A  10      -2.265  -4.208   3.738  1.00  0.00      A     
ATOM    149 HD12 LEU A  10      -2.666  -5.917   4.272  1.00  0.00      A     
ATOM    150 HD13 LEU A  10      -2.696  -4.449   5.384  1.00  0.00      A     
ATOM    151  CD2 LEU A  10       0.178  -3.867   4.791  1.00  0.00      A    C
ATOM    152 HD21 LEU A  10       1.275  -4.020   4.702  1.00  0.00      A     
ATOM    153 HD22 LEU A  10      -0.212  -3.133   4.054  1.00  0.00      A     
ATOM    154 HD23 LEU A  10       0.068  -3.278   5.726  1.00  0.00      A     
ATOM    155  C   LEU A  10      -0.380  -8.229   5.334  1.00  0.00      A    C
ATOM    156  O   LEU A  10      -1.198  -8.493   4.475  1.00  0.00      A    O
ATOM    157  N   PHE A  11       0.897  -8.688   5.271  1.00  0.00      A    N
ATOM    158  HN  PHE A  11       1.583  -8.369   5.920  1.00  0.00      A     
ATOM    159  CA  PHE A  11       1.398  -9.607   4.268  1.00  0.00      A    C
ATOM    160  HA  PHE A  11       1.323  -9.083   3.327  1.00  0.00      A     
ATOM    161  CB  PHE A  11       2.878  -9.902   4.549  1.00  0.00      A    C
ATOM    162  HB1 PHE A  11       3.455  -8.982   4.317  1.00  0.00      A     
ATOM    163  HB2 PHE A  11       3.045  -9.869   5.647  1.00  0.00      A     
ATOM    164  CG  PHE A  11       3.539 -11.059   3.959  1.00  0.00      A    C
ATOM    165  CD1 PHE A  11       3.600 -11.221   2.588  1.00  0.00      A    C
ATOM    166  HD1 PHE A  11       3.098 -10.496   1.965  1.00  0.00      A     
ATOM    167  CE1 PHE A  11       4.033 -12.454   2.039  1.00  0.00      A    C
ATOM    168  HE1 PHE A  11       3.886 -12.456   0.969  1.00  0.00      A     
ATOM    169  CZ  PHE A  11       4.197 -13.520   2.906  1.00  0.00      A    C
ATOM    170  HZ  PHE A  11       4.361 -14.506   2.497  1.00  0.00      A     
ATOM    171  CD2 PHE A  11       4.072 -12.069   4.836  1.00  0.00      A    C
ATOM    172  HD2 PHE A  11       4.154 -11.935   5.905  1.00  0.00      A     
ATOM    173  CE2 PHE A  11       4.348 -13.345   4.307  1.00  0.00      A    C
ATOM    174  HE2 PHE A  11       4.587 -14.182   4.945  1.00  0.00      A     
ATOM    175  C   PHE A  11       0.586 -10.914   4.245  1.00  0.00      A    C
ATOM    176  O   PHE A  11       0.251 -11.487   3.160  1.00  0.00      A    O
ATOM    177  N   LEU A  12       0.318 -11.442   5.491  1.00  0.00      A    N
ATOM    178  HN  LEU A  12       0.637 -10.878   6.249  1.00  0.00      A     
ATOM    179  CA  LEU A  12      -0.620 -12.582   5.745  1.00  0.00      A    C
ATOM    180  HA  LEU A  12      -0.194 -13.475   5.311  1.00  0.00      A     
ATOM    181  CB  LEU A  12      -0.822 -12.751   7.251  1.00  0.00      A    C
ATOM    182  HB1 LEU A  12       0.155 -13.139   7.611  1.00  0.00      A     
ATOM    183  HB2 LEU A  12      -0.935 -11.713   7.630  1.00  0.00      A     
ATOM    184  CG  LEU A  12      -2.003 -13.621   7.795  1.00  0.00      A    C
ATOM    185  HG  LEU A  12      -2.923 -13.070   7.504  1.00  0.00      A     
ATOM    186  CD1 LEU A  12      -2.117 -15.009   7.054  1.00  0.00      A    C
ATOM    187 HD11 LEU A  12      -2.617 -14.896   6.068  1.00  0.00      A     
ATOM    188 HD12 LEU A  12      -1.096 -15.440   6.967  1.00  0.00      A     
ATOM    189 HD13 LEU A  12      -2.683 -15.720   7.694  1.00  0.00      A     
ATOM    190  CD2 LEU A  12      -1.909 -13.811   9.285  1.00  0.00      A    C
ATOM    191 HD21 LEU A  12      -1.725 -12.838   9.790  1.00  0.00      A     
ATOM    192 HD22 LEU A  12      -2.729 -14.339   9.816  1.00  0.00      A     
ATOM    193 HD23 LEU A  12      -1.018 -14.453   9.456  1.00  0.00      A     
ATOM    194  C   LEU A  12      -1.923 -12.466   4.965  1.00  0.00      A    C
ATOM    195  O   LEU A  12      -2.344 -13.412   4.266  1.00  0.00      A    O
ATOM    196  N   ILE A  13      -2.607 -11.398   5.135  1.00  0.00      A    N
ATOM    197  HN  ILE A  13      -2.345 -10.652   5.743  1.00  0.00      A     
ATOM    198  CA  ILE A  13      -3.819 -11.077   4.408  1.00  0.00      A    C
ATOM    199  HA  ILE A  13      -4.525 -11.892   4.476  1.00  0.00      A     
ATOM    200  CB  ILE A  13      -4.516  -9.890   5.017  1.00  0.00      A    C
ATOM    201  HB  ILE A  13      -3.868  -9.008   5.210  1.00  0.00      A     
ATOM    202  CG2 ILE A  13      -5.670  -9.439   4.106  1.00  0.00      A    C
ATOM    203 HG21 ILE A  13      -5.335  -8.998   3.143  1.00  0.00      A     
ATOM    204 HG22 ILE A  13      -6.351 -10.266   3.812  1.00  0.00      A     
ATOM    205 HG23 ILE A  13      -6.295  -8.720   4.678  1.00  0.00      A     
ATOM    206  CG1 ILE A  13      -5.121 -10.342   6.460  1.00  0.00      A    C
ATOM    207 HG11 ILE A  13      -5.883 -11.134   6.296  1.00  0.00      A     
ATOM    208 HG12 ILE A  13      -4.255 -10.698   7.058  1.00  0.00      A     
ATOM    209  CD  ILE A  13      -5.763  -9.230   7.263  1.00  0.00      A    C
ATOM    210  HD1 ILE A  13      -6.225  -9.389   8.260  1.00  0.00      A     
ATOM    211  HD2 ILE A  13      -4.998  -8.426   7.287  1.00  0.00      A     
ATOM    212  HD3 ILE A  13      -6.533  -8.687   6.673  1.00  0.00      A     
ATOM    213  C   ILE A  13      -3.612 -10.912   2.931  1.00  0.00      A    C
ATOM    214  O   ILE A  13      -4.381 -11.467   2.157  1.00  0.00      A    O
ATOM    215  N   LEU A  14      -2.587 -10.193   2.445  1.00  0.00      A    N
ATOM    216  HN  LEU A  14      -2.172  -9.652   3.172  1.00  0.00      A     
ATOM    217  CA  LEU A  14      -2.206 -10.056   1.049  1.00  0.00      A    C
ATOM    218  HA  LEU A  14      -3.034  -9.667   0.476  1.00  0.00      A     
ATOM    219  CB  LEU A  14      -1.066  -8.980   0.940  1.00  0.00      A    C
ATOM    220  HB1 LEU A  14      -1.618  -8.071   1.261  1.00  0.00      A     
ATOM    221  HB2 LEU A  14      -0.254  -9.121   1.685  1.00  0.00      A     
ATOM    222  CG  LEU A  14      -0.430  -8.767  -0.473  1.00  0.00      A    C
ATOM    223  HG  LEU A  14      -0.189  -9.749  -0.932  1.00  0.00      A     
ATOM    224  CD1 LEU A  14      -1.397  -8.166  -1.465  1.00  0.00      A    C
ATOM    225 HD11 LEU A  14      -1.680  -7.123  -1.206  1.00  0.00      A     
ATOM    226 HD12 LEU A  14      -0.926  -8.135  -2.471  1.00  0.00      A     
ATOM    227 HD13 LEU A  14      -2.363  -8.703  -1.569  1.00  0.00      A     
ATOM    228  CD2 LEU A  14       0.906  -8.002  -0.457  1.00  0.00      A    C
ATOM    229 HD21 LEU A  14       0.695  -6.939  -0.209  1.00  0.00      A     
ATOM    230 HD22 LEU A  14       1.580  -8.462   0.297  1.00  0.00      A     
ATOM    231 HD23 LEU A  14       1.359  -8.159  -1.459  1.00  0.00      A     
ATOM    232  C   LEU A  14      -1.905 -11.300   0.295  1.00  0.00      A    C
ATOM    233  O   LEU A  14      -2.504 -11.701  -0.711  1.00  0.00      A    O
ATOM    234  N   PHE A  15      -0.965 -12.097   0.792  1.00  0.00      A    N
ATOM    235  HN  PHE A  15      -0.373 -11.785   1.531  1.00  0.00      A     
ATOM    236  CA  PHE A  15      -0.509 -13.260   0.077  1.00  0.00      A    C
ATOM    237  HA  PHE A  15      -0.324 -12.969  -0.947  1.00  0.00      A     
ATOM    238  CB  PHE A  15       0.776 -13.879   0.852  1.00  0.00      A    C
ATOM    239  HB1 PHE A  15       1.526 -13.075   1.014  1.00  0.00      A     
ATOM    240  HB2 PHE A  15       0.382 -14.164   1.851  1.00  0.00      A     
ATOM    241  CG  PHE A  15       1.357 -15.055   0.163  1.00  0.00      A    C
ATOM    242  CD1 PHE A  15       2.041 -15.015  -1.028  1.00  0.00      A    C
ATOM    243  HD1 PHE A  15       2.111 -14.041  -1.489  1.00  0.00      A     
ATOM    244  CE1 PHE A  15       2.446 -16.241  -1.656  1.00  0.00      A    C
ATOM    245  HE1 PHE A  15       2.985 -16.330  -2.588  1.00  0.00      A     
ATOM    246  CZ  PHE A  15       2.143 -17.430  -1.016  1.00  0.00      A    C
ATOM    247  HZ  PHE A  15       2.307 -18.372  -1.518  1.00  0.00      A     
ATOM    248  CD2 PHE A  15       1.074 -16.292   0.792  1.00  0.00      A    C
ATOM    249  HD2 PHE A  15       0.475 -16.367   1.687  1.00  0.00      A     
ATOM    250  CE2 PHE A  15       1.504 -17.483   0.203  1.00  0.00      A    C
ATOM    251  HE2 PHE A  15       1.275 -18.438   0.651  1.00  0.00      A     
ATOM    252  C   PHE A  15      -1.629 -14.265   0.046  1.00  0.00      A    C
ATOM    253  O   PHE A  15      -1.842 -14.889  -0.939  1.00  0.00      A    O
ATOM    254  N   THR A  16      -2.456 -14.447   1.104  1.00  0.00      A    N
ATOM    255  HN  THR A  16      -2.261 -14.016   1.982  1.00  0.00      A     
ATOM    256  CA  THR A  16      -3.501 -15.418   1.137  1.00  0.00      A    C
ATOM    257  HA  THR A  16      -3.116 -16.263   0.585  1.00  0.00      A     
ATOM    258  CB  THR A  16      -4.016 -15.729   2.537  1.00  0.00      A    C
ATOM    259  HB  THR A  16      -4.830 -16.483   2.485  1.00  0.00      A     
ATOM    260  OG1 THR A  16      -4.568 -14.642   3.278  1.00  0.00      A    O
ATOM    261  HG1 THR A  16      -3.855 -14.148   3.688  1.00  0.00      A     
ATOM    262  CG2 THR A  16      -2.847 -16.356   3.287  1.00  0.00      A    C
ATOM    263 HG21 THR A  16      -3.117 -16.603   4.336  1.00  0.00      A     
ATOM    264 HG22 THR A  16      -2.410 -17.295   2.884  1.00  0.00      A     
ATOM    265 HG23 THR A  16      -2.054 -15.578   3.269  1.00  0.00      A     
ATOM    266  C   THR A  16      -4.712 -14.995   0.300  1.00  0.00      A    C
ATOM    267  O   THR A  16      -5.415 -15.780  -0.359  1.00  0.00      A    O
ATOM    268  N   GLY A  17      -4.979 -13.667   0.324  1.00  0.00      A    N
ATOM    269  HN  GLY A  17      -4.426 -13.102   0.932  1.00  0.00      A     
ATOM    270  CA  GLY A  17      -6.068 -13.016  -0.429  1.00  0.00      A    C
ATOM    271  HA1 GLY A  17      -5.856 -12.002  -0.125  1.00  0.00      A     
ATOM    272  HA2 GLY A  17      -7.007 -13.487  -0.175  1.00  0.00      A     
ATOM    273  C   GLY A  17      -5.833 -13.071  -1.899  1.00  0.00      A    C
ATOM    274  O   GLY A  17      -6.698 -13.541  -2.622  1.00  0.00      A    O
ATOM    275  N   VAL A  18      -4.600 -12.845  -2.410  1.00  0.00      A    N
ATOM    276  HN  VAL A  18      -3.774 -12.460  -2.007  1.00  0.00      A     
ATOM    277  CA  VAL A  18      -4.279 -12.950  -3.804  1.00  0.00      A    C
ATOM    278  HA  VAL A  18      -5.097 -12.417  -4.266  1.00  0.00      A     
ATOM    279  CB  VAL A  18      -2.969 -12.213  -4.083  1.00  0.00      A    C
ATOM    280  HB  VAL A  18      -2.271 -12.732  -3.392  1.00  0.00      A     
ATOM    281  CG1 VAL A  18      -2.505 -12.463  -5.515  1.00  0.00      A    C
ATOM    282 HG11 VAL A  18      -2.453 -13.535  -5.803  1.00  0.00      A     
ATOM    283 HG12 VAL A  18      -3.211 -11.913  -6.172  1.00  0.00      A     
ATOM    284 HG13 VAL A  18      -1.473 -12.085  -5.678  1.00  0.00      A     
ATOM    285  CG2 VAL A  18      -3.058 -10.703  -3.807  1.00  0.00      A    C
ATOM    286 HG21 VAL A  18      -3.976 -10.270  -4.259  1.00  0.00      A     
ATOM    287 HG22 VAL A  18      -3.008 -10.499  -2.716  1.00  0.00      A     
ATOM    288 HG23 VAL A  18      -2.247 -10.198  -4.374  1.00  0.00      A     
ATOM    289  C   VAL A  18      -4.355 -14.408  -4.345  1.00  0.00      A    C
ATOM    290  O   VAL A  18      -4.821 -14.618  -5.483  1.00  0.00      A    O
ATOM    291  N   ILE A  19      -3.877 -15.407  -3.589  1.00  0.00      A    N
ATOM    292  HN  ILE A  19      -3.660 -15.138  -2.655  1.00  0.00      A     
ATOM    293  CA  ILE A  19      -3.828 -16.792  -4.035  1.00  0.00      A    C
ATOM    294  HA  ILE A  19      -3.510 -16.760  -5.067  1.00  0.00      A     
ATOM    295  CB  ILE A  19      -2.928 -17.675  -3.124  1.00  0.00      A    C
ATOM    296  HB  ILE A  19      -3.340 -17.577  -2.097  1.00  0.00      A     
ATOM    297  CG2 ILE A  19      -3.176 -19.136  -3.471  1.00  0.00      A    C
ATOM    298 HG21 ILE A  19      -3.221 -19.329  -4.565  1.00  0.00      A     
ATOM    299 HG22 ILE A  19      -2.409 -19.751  -2.954  1.00  0.00      A     
ATOM    300 HG23 ILE A  19      -4.177 -19.536  -3.200  1.00  0.00      A     
ATOM    301  CG1 ILE A  19      -1.417 -17.277  -3.206  1.00  0.00      A    C
ATOM    302 HG11 ILE A  19      -1.335 -16.201  -2.941  1.00  0.00      A     
ATOM    303 HG12 ILE A  19      -0.889 -17.804  -2.383  1.00  0.00      A     
ATOM    304  CD  ILE A  19      -0.731 -17.597  -4.576  1.00  0.00      A    C
ATOM    305  HD1 ILE A  19      -1.164 -17.008  -5.413  1.00  0.00      A     
ATOM    306  HD2 ILE A  19       0.353 -17.417  -4.410  1.00  0.00      A     
ATOM    307  HD3 ILE A  19      -0.751 -18.688  -4.783  1.00  0.00      A     
ATOM    308  C   ILE A  19      -5.254 -17.238  -4.087  1.00  0.00      A    C
ATOM    309  O   ILE A  19      -5.687 -17.854  -5.078  1.00  0.00      A    O
ATOM    310  N   SER A  20      -6.134 -16.916  -3.076  1.00  0.00      A    N
ATOM    311  HN  SER A  20      -5.836 -16.567  -2.191  1.00  0.00      A     
ATOM    312  CA  SER A  20      -7.549 -17.093  -3.181  1.00  0.00      A    C
ATOM    313  HA  SER A  20      -7.784 -18.126  -3.393  1.00  0.00      A     
ATOM    314  CB  SER A  20      -8.383 -16.664  -1.895  1.00  0.00      A    C
ATOM    315  HB1 SER A  20      -8.150 -15.602  -1.662  1.00  0.00      A     
ATOM    316  HB2 SER A  20      -9.470 -16.889  -1.925  1.00  0.00      A     
ATOM    317  OG  SER A  20      -8.121 -17.659  -0.866  1.00  0.00      A    O
ATOM    318  HG1 SER A  20      -8.571 -17.379  -0.065  1.00  0.00      A     
ATOM    319  C   SER A  20      -8.259 -16.309  -4.375  1.00  0.00      A    C
ATOM    320  O   SER A  20      -9.061 -16.921  -5.107  1.00  0.00      A    O
ATOM    321  N   MET A  21      -7.941 -15.050  -4.595  1.00  0.00      A    N
ATOM    322  HN  MET A  21      -7.419 -14.533  -3.921  1.00  0.00      A     
ATOM    323  CA  MET A  21      -8.437 -14.360  -5.801  1.00  0.00      A    C
ATOM    324  HA  MET A  21      -9.511 -14.253  -5.758  1.00  0.00      A     
ATOM    325  CB  MET A  21      -7.806 -12.925  -5.885  1.00  0.00      A    C
ATOM    326  HB1 MET A  21      -8.194 -12.448  -4.960  1.00  0.00      A     
ATOM    327  HB2 MET A  21      -6.715 -13.060  -5.724  1.00  0.00      A     
ATOM    328  CG  MET A  21      -8.332 -12.006  -7.011  1.00  0.00      A    C
ATOM    329  HG1 MET A  21      -9.303 -12.420  -7.359  1.00  0.00      A     
ATOM    330  HG2 MET A  21      -8.565 -10.979  -6.657  1.00  0.00      A     
ATOM    331  SD  MET A  21      -7.267 -11.816  -8.455  1.00  0.00      A   SE
ATOM    332  CE  MET A  21      -6.306 -10.461  -7.728  1.00  0.00      A    C
ATOM    333  HE1 MET A  21      -5.533 -10.164  -8.468  1.00  0.00      A     
ATOM    334  HE2 MET A  21      -6.930  -9.607  -7.388  1.00  0.00      A     
ATOM    335  HE3 MET A  21      -5.760 -10.775  -6.812  1.00  0.00      A     
ATOM    336  C   MET A  21      -8.040 -15.086  -7.101  1.00  0.00      A    C
ATOM    337  O   MET A  21      -8.855 -15.342  -7.992  1.00  0.00      A    O
ATOM    338  N   LEU A  22      -6.752 -15.561  -7.195  1.00  0.00      A    N
ATOM    339  HN  LEU A  22      -5.993 -15.347  -6.585  1.00  0.00      A     
ATOM    340  CA  LEU A  22      -6.296 -16.262  -8.376  1.00  0.00      A    C
ATOM    341  HA  LEU A  22      -6.555 -15.610  -9.196  1.00  0.00      A     
ATOM    342  CB  LEU A  22      -4.792 -16.555  -8.388  1.00  0.00      A    C
ATOM    343  HB1 LEU A  22      -4.449 -16.981  -7.421  1.00  0.00      A     
ATOM    344  HB2 LEU A  22      -4.495 -17.331  -9.126  1.00  0.00      A     
ATOM    345  CG  LEU A  22      -3.808 -15.403  -8.743  1.00  0.00      A    C
ATOM    346  HG  LEU A  22      -4.157 -14.497  -8.204  1.00  0.00      A     
ATOM    347  CD1 LEU A  22      -2.453 -15.727  -8.165  1.00  0.00      A    C
ATOM    348 HD11 LEU A  22      -1.989 -16.576  -8.711  1.00  0.00      A     
ATOM    349 HD12 LEU A  22      -1.720 -14.900  -8.282  1.00  0.00      A     
ATOM    350 HD13 LEU A  22      -2.637 -15.949  -7.092  1.00  0.00      A     
ATOM    351  CD2 LEU A  22      -3.981 -15.144 -10.228  1.00  0.00      A    C
ATOM    352 HD21 LEU A  22      -3.781 -16.072 -10.805  1.00  0.00      A     
ATOM    353 HD22 LEU A  22      -4.983 -14.683 -10.366  1.00  0.00      A     
ATOM    354 HD23 LEU A  22      -3.231 -14.526 -10.766  1.00  0.00      A     
ATOM    355  C   LEU A  22      -7.035 -17.582  -8.569  1.00  0.00      A    C
ATOM    356  O   LEU A  22      -7.490 -17.972  -9.639  1.00  0.00      A    O
ATOM    357  N   ILE A  23      -7.286 -18.373  -7.507  1.00  0.00      A    N
ATOM    358  HN  ILE A  23      -6.963 -18.205  -6.578  1.00  0.00      A     
ATOM    359  CA  ILE A  23      -7.888 -19.703  -7.679  1.00  0.00      A    C
ATOM    360  HA  ILE A  23      -7.676 -20.224  -8.601  1.00  0.00      A     
ATOM    361  CB  ILE A  23      -7.547 -20.673  -6.621  1.00  0.00      A    C
ATOM    362  HB  ILE A  23      -7.764 -20.304  -5.596  1.00  0.00      A     
ATOM    363  CG2 ILE A  23      -8.173 -22.089  -6.642  1.00  0.00      A    C
ATOM    364 HG21 ILE A  23      -8.259 -22.409  -7.703  1.00  0.00      A     
ATOM    365 HG22 ILE A  23      -7.636 -22.846  -6.031  1.00  0.00      A     
ATOM    366 HG23 ILE A  23      -9.218 -22.078  -6.266  1.00  0.00      A     
ATOM    367  CG1 ILE A  23      -5.968 -20.816  -6.567  1.00  0.00      A    C
ATOM    368 HG11 ILE A  23      -5.567 -19.795  -6.392  1.00  0.00      A     
ATOM    369 HG12 ILE A  23      -5.697 -21.588  -5.814  1.00  0.00      A     
ATOM    370  CD  ILE A  23      -5.369 -21.289  -7.927  1.00  0.00      A    C
ATOM    371  HD1 ILE A  23      -5.767 -22.301  -8.154  1.00  0.00      A     
ATOM    372  HD2 ILE A  23      -5.373 -20.477  -8.685  1.00  0.00      A     
ATOM    373  HD3 ILE A  23      -4.321 -21.573  -7.692  1.00  0.00      A     
ATOM    374  C   ILE A  23      -9.375 -19.638  -7.718  1.00  0.00      A    C
ATOM    375  O   ILE A  23      -9.991 -20.362  -8.474  1.00  0.00      A    O
ATOM    376  N   SER A  24     -10.023 -18.731  -7.036  1.00  0.00      A    N
ATOM    377  HN  SER A  24      -9.529 -18.133  -6.409  1.00  0.00      A     
ATOM    378  CA  SER A  24     -11.491 -18.452  -7.095  1.00  0.00      A    C
ATOM    379  HA  SER A  24     -12.005 -19.378  -6.880  1.00  0.00      A     
ATOM    380  CB  SER A  24     -12.055 -17.492  -6.053  1.00  0.00      A    C
ATOM    381  HB1 SER A  24     -13.164 -17.420  -6.077  1.00  0.00      A     
ATOM    382  HB2 SER A  24     -11.694 -17.894  -5.082  1.00  0.00      A     
ATOM    383  OG  SER A  24     -11.435 -16.225  -6.201  1.00  0.00      A    O
ATOM    384  HG1 SER A  24     -10.507 -16.371  -6.006  1.00  0.00      A     
ATOM    385  C   SER A  24     -12.012 -18.067  -8.490  1.00  0.00      A    C
ATOM    386  O   SER A  24     -12.912 -18.722  -9.000  1.00  0.00      A    O
ATOM    387  N   ARG A  25     -11.185 -17.225  -9.195  1.00  0.00      A    N
ATOM    388  HN  ARG A  25     -10.428 -16.705  -8.805  1.00  0.00      A     
ATOM    389  CA  ARG A  25     -11.425 -16.891 -10.537  1.00  0.00      A    C
ATOM    390  HA  ARG A  25     -12.380 -16.449 -10.780  1.00  0.00      A     
ATOM    391  CB  ARG A  25     -10.376 -15.818 -11.015  1.00  0.00      A    C
ATOM    392  HB1 ARG A  25      -9.373 -16.223 -10.762  1.00  0.00      A     
ATOM    393  HB2 ARG A  25     -10.471 -15.589 -12.098  1.00  0.00      A     
ATOM    394  CG  ARG A  25     -10.653 -14.385 -10.431  1.00  0.00      A    C
ATOM    395  HG1 ARG A  25     -11.719 -14.186 -10.673  1.00  0.00      A     
ATOM    396  HG2 ARG A  25     -10.604 -14.441  -9.322  1.00  0.00      A     
ATOM    397  CD  ARG A  25      -9.648 -13.361 -11.047  1.00  0.00      A    C
ATOM    398  HD1 ARG A  25      -8.587 -13.562 -10.785  1.00  0.00      A     
ATOM    399  HD2 ARG A  25      -9.711 -13.528 -12.143  1.00  0.00      A     
ATOM    400  NE  ARG A  25     -10.051 -11.951 -10.661  1.00  0.00      A    N
ATOM    401  HE  ARG A  25     -10.755 -11.773  -9.973  1.00  0.00      A     
ATOM    402  CZ  ARG A  25      -9.844 -10.868 -11.373  1.00  0.00      A    C
ATOM    403  NH1 ARG A  25     -10.603  -9.890 -11.061  1.00  0.00      A    N
ATOM    404 HH11 ARG A  25     -10.478  -8.996 -11.492  1.00  0.00      A     
ATOM    405 HH12 ARG A  25     -11.396 -10.028 -10.468  1.00  0.00      A     
ATOM    406  NH2 ARG A  25      -8.945 -10.851 -12.350  1.00  0.00      A    N
ATOM    407 HH21 ARG A  25      -8.931 -10.062 -12.965  1.00  0.00      A     
ATOM    408 HH22 ARG A  25      -8.560 -11.727 -12.641  1.00  0.00      A     
ATOM    409  C   ARG A  25     -11.356 -18.103 -11.496  1.00  0.00      A    C
ATOM    410  O   ARG A  25     -12.165 -18.345 -12.416  1.00  0.00      A    O
ATOM    411  N   ARG A  26     -10.285 -18.905 -11.311  1.00  0.00      A    N
ATOM    412  HN  ARG A  26      -9.583 -18.589 -10.678  1.00  0.00      A     
ATOM    413  CA  ARG A  26      -9.950 -20.105 -12.115  1.00  0.00      A    C
ATOM    414  HA  ARG A  26     -10.033 -19.890 -13.170  1.00  0.00      A     
ATOM    415  CB  ARG A  26      -8.524 -20.551 -11.824  1.00  0.00      A    C
ATOM    416  HB1 ARG A  26      -8.464 -20.633 -10.717  1.00  0.00      A     
ATOM    417  HB2 ARG A  26      -8.411 -21.566 -12.261  1.00  0.00      A     
ATOM    418  CG  ARG A  26      -7.425 -19.526 -12.355  1.00  0.00      A    C
ATOM    419  HG1 ARG A  26      -7.545 -18.578 -11.789  1.00  0.00      A     
ATOM    420  HG2 ARG A  26      -6.413 -19.943 -12.163  1.00  0.00      A     
ATOM    421  CD  ARG A  26      -7.407 -19.129 -13.912  1.00  0.00      A    C
ATOM    422  HD1 ARG A  26      -7.185 -20.047 -14.498  1.00  0.00      A     
ATOM    423  HD2 ARG A  26      -8.315 -18.582 -14.244  1.00  0.00      A     
ATOM    424  NE  ARG A  26      -6.245 -18.265 -14.153  1.00  0.00      A    N
ATOM    425  HE  ARG A  26      -5.367 -18.652 -14.435  1.00  0.00      A     
ATOM    426  CZ  ARG A  26      -6.116 -16.987 -13.767  1.00  0.00      A    C
ATOM    427  NH1 ARG A  26      -7.153 -16.331 -13.297  1.00  0.00      A    N
ATOM    428 HH11 ARG A  26      -6.922 -15.359 -13.244  1.00  0.00      A     
ATOM    429 HH12 ARG A  26      -8.076 -16.569 -13.599  1.00  0.00      A     
ATOM    430  NH2 ARG A  26      -4.997 -16.317 -13.878  1.00  0.00      A    N
ATOM    431 HH21 ARG A  26      -5.106 -15.338 -13.708  1.00  0.00      A     
ATOM    432 HH22 ARG A  26      -4.372 -16.587 -14.610  1.00  0.00      A     
ATOM    433  C   ARG A  26     -11.006 -21.169 -12.050  1.00  0.00      A    C
ATOM    434  O   ARG A  26     -11.448 -21.663 -13.085  1.00  0.00      A    O
ATOM    435  N   THR A  27     -11.499 -21.415 -10.784  1.00  0.00      A    N
ATOM    436  HN  THR A  27     -11.146 -20.981  -9.959  1.00  0.00      A     
ATOM    437  CA  THR A  27     -12.617 -22.278 -10.504  1.00  0.00      A    C
ATOM    438  HA  THR A  27     -12.399 -23.171 -11.071  1.00  0.00      A     
ATOM    439  CB  THR A  27     -12.819 -22.707  -8.997  1.00  0.00      A    C
ATOM    440  HB  THR A  27     -13.810 -23.147  -8.757  1.00  0.00      A     
ATOM    441  OG1 THR A  27     -12.530 -21.757  -7.954  1.00  0.00      A    O
ATOM    442  HG1 THR A  27     -11.765 -21.269  -8.267  1.00  0.00      A     
ATOM    443  CG2 THR A  27     -11.792 -23.802  -8.657  1.00  0.00      A    C
ATOM    444 HG21 THR A  27     -11.843 -24.240  -7.637  1.00  0.00      A     
ATOM    445 HG22 THR A  27     -12.070 -24.634  -9.339  1.00  0.00      A     
ATOM    446 HG23 THR A  27     -10.764 -23.424  -8.843  1.00  0.00      A     
ATOM    447  C   THR A  27     -13.911 -21.764 -11.024  1.00  0.00      A    C
ATOM    448  O   THR A  27     -14.773 -22.617 -11.268  1.00  0.00      A    O
ATOM    449  N   GLY A  28     -14.139 -20.413 -11.242  1.00  0.00      A    N
ATOM    450  HN  GLY A  28     -13.358 -19.824 -11.049  1.00  0.00      A     
ATOM    451  CA  GLY A  28     -15.441 -19.834 -11.618  1.00  0.00      A    C
ATOM    452  HA1 GLY A  28     -15.746 -20.526 -12.389  1.00  0.00      A     
ATOM    453  HA2 GLY A  28     -15.229 -18.851 -12.013  1.00  0.00      A     
ATOM    454  C   GLY A  28     -16.490 -19.702 -10.535  1.00  0.00      A    C
ATOM    455  O   GLY A  28     -17.687 -19.569 -10.801  1.00  0.00      A    O
ATOM    456  N   ILE A  29     -15.923 -19.415  -9.347  1.00  0.00      A    N
ATOM    457  HN  ILE A  29     -14.947 -19.486  -9.160  1.00  0.00      A     
ATOM    458  CA  ILE A  29     -16.710 -19.298  -8.131  1.00  0.00      A    C
ATOM    459  HA  ILE A  29     -17.720 -19.659  -8.255  1.00  0.00      A     
ATOM    460  CB  ILE A  29     -16.078 -20.175  -7.113  1.00  0.00      A    C
ATOM    461  HB  ILE A  29     -15.021 -19.881  -6.937  1.00  0.00      A     
ATOM    462  CG2 ILE A  29     -16.919 -20.146  -5.843  1.00  0.00      A    C
ATOM    463 HG21 ILE A  29     -16.693 -19.255  -5.218  1.00  0.00      A     
ATOM    464 HG22 ILE A  29     -17.987 -20.312  -6.101  1.00  0.00      A     
ATOM    465 HG23 ILE A  29     -16.570 -20.991  -5.213  1.00  0.00      A     
ATOM    466  CG1 ILE A  29     -16.044 -21.684  -7.541  1.00  0.00      A    C
ATOM    467 HG11 ILE A  29     -15.633 -21.730  -8.572  1.00  0.00      A     
ATOM    468 HG12 ILE A  29     -15.350 -22.249  -6.883  1.00  0.00      A     
ATOM    469  CD  ILE A  29     -17.407 -22.351  -7.482  1.00  0.00      A    C
ATOM    470  HD1 ILE A  29     -18.186 -21.772  -8.022  1.00  0.00      A     
ATOM    471  HD2 ILE A  29     -17.259 -23.268  -8.091  1.00  0.00      A     
ATOM    472  HD3 ILE A  29     -17.776 -22.541  -6.452  1.00  0.00      A     
ATOM    473  C   ILE A  29     -16.739 -17.822  -7.765  1.00  0.00      A    C
ATOM    474  O   ILE A  29     -15.713 -17.155  -7.727  1.00  0.00      A    O
ATOM    475  N   SER A  30     -17.917 -17.334  -7.463  1.00  0.00      A    N
ATOM    476  HN  SER A  30     -18.692 -17.956  -7.388  1.00  0.00      A     
ATOM    477  CA  SER A  30     -18.067 -16.033  -6.834  1.00  0.00      A    C
ATOM    478  HA  SER A  30     -17.864 -15.275  -7.576  1.00  0.00      A     
ATOM    479  CB  SER A  30     -19.492 -15.895  -6.388  1.00  0.00      A    C
ATOM    480  HB1 SER A  30     -20.283 -16.181  -7.114  1.00  0.00      A     
ATOM    481  HB2 SER A  30     -19.619 -16.606  -5.543  1.00  0.00      A     
ATOM    482  OG  SER A  30     -19.755 -14.543  -6.127  1.00  0.00      A    O
ATOM    483  HG1 SER A  30     -19.495 -14.042  -6.904  1.00  0.00      A     
ATOM    484  C   SER A  30     -17.121 -15.828  -5.648  1.00  0.00      A    C
ATOM    485  O   SER A  30     -17.100 -16.566  -4.676  1.00  0.00      A    O
ATOM    486  N   TYR A  31     -16.348 -14.713  -5.706  1.00  0.00      A    N
ATOM    487  HN  TYR A  31     -16.384 -14.139  -6.521  1.00  0.00      A     
ATOM    488  CA  TYR A  31     -15.233 -14.297  -4.857  1.00  0.00      A    C
ATOM    489  HA  TYR A  31     -14.477 -15.063  -4.941  1.00  0.00      A     
ATOM    490  CB  TYR A  31     -14.558 -13.038  -5.545  1.00  0.00      A    C
ATOM    491  HB1 TYR A  31     -15.154 -12.156  -5.225  1.00  0.00      A     
ATOM    492  HB2 TYR A  31     -13.544 -13.023  -5.093  1.00  0.00      A     
ATOM    493  CG  TYR A  31     -14.512 -13.149  -7.062  1.00  0.00      A    C
ATOM    494  CD1 TYR A  31     -14.884 -12.057  -7.843  1.00  0.00      A    C
ATOM    495  HD1 TYR A  31     -15.195 -11.145  -7.354  1.00  0.00      A     
ATOM    496  CE1 TYR A  31     -14.808 -12.118  -9.201  1.00  0.00      A    C
ATOM    497  HE1 TYR A  31     -15.232 -11.276  -9.726  1.00  0.00      A     
ATOM    498  CZ  TYR A  31     -14.243 -13.213  -9.842  1.00  0.00      A    C
ATOM    499  OH  TYR A  31     -14.194 -13.240 -11.274  1.00  0.00      A    O
ATOM    500  HH  TYR A  31     -14.680 -14.009 -11.580  1.00  0.00      A     
ATOM    501  CD2 TYR A  31     -13.999 -14.259  -7.697  1.00  0.00      A    C
ATOM    502  HD2 TYR A  31     -13.719 -15.036  -7.001  1.00  0.00      A     
ATOM    503  CE2 TYR A  31     -13.794 -14.299  -9.121  1.00  0.00      A    C
ATOM    504  HE2 TYR A  31     -13.379 -15.209  -9.530  1.00  0.00      A     
ATOM    505  C   TYR A  31     -15.616 -14.024  -3.376  1.00  0.00      A    C
ATOM    506  O   TYR A  31     -14.909 -14.558  -2.512  1.00  0.00      A    O
ATOM    507  N   VAL A  32     -16.688 -13.280  -3.111  1.00  0.00      A    N
ATOM    508  HN  VAL A  32     -17.144 -12.947  -3.932  1.00  0.00      A     
ATOM    509  CA  VAL A  32     -16.973 -12.723  -1.791  1.00  0.00      A    C
ATOM    510  HA  VAL A  32     -16.162 -12.129  -1.398  1.00  0.00      A     
ATOM    511  CB  VAL A  32     -18.282 -11.903  -1.795  1.00  0.00      A    C
ATOM    512  HB  VAL A  32     -19.116 -12.446  -2.289  1.00  0.00      A     
ATOM    513  CG1 VAL A  32     -18.829 -11.571  -0.293  1.00  0.00      A    C
ATOM    514 HG11 VAL A  32     -18.987 -12.471   0.339  1.00  0.00      A     
ATOM    515 HG12 VAL A  32     -18.059 -10.905   0.151  1.00  0.00      A     
ATOM    516 HG13 VAL A  32     -19.809 -11.051  -0.359  1.00  0.00      A     
ATOM    517  CG2 VAL A  32     -17.859 -10.561  -2.350  1.00  0.00      A    C
ATOM    518 HG21 VAL A  32     -17.376 -10.660  -3.345  1.00  0.00      A     
ATOM    519 HG22 VAL A  32     -18.811 -10.017  -2.531  1.00  0.00      A     
ATOM    520 HG23 VAL A  32     -17.213  -9.863  -1.776  1.00  0.00      A     
ATOM    521  C   VAL A  32     -17.128 -13.784  -0.720  1.00  0.00      A    C
ATOM    522  O   VAL A  32     -16.487 -13.576   0.327  1.00  0.00      A    O
ATOM    523  N   PRO A  33     -17.769 -14.916  -0.835  1.00  0.00      A    N
ATOM    524  CD  PRO A  33     -18.712 -15.221  -1.901  1.00  0.00      A    C
ATOM    525  HD1 PRO A  33     -18.271 -15.753  -2.771  1.00  0.00      A     
ATOM    526  HD2 PRO A  33     -19.249 -14.357  -2.346  1.00  0.00      A     
ATOM    527  CA  PRO A  33     -17.766 -15.962   0.156  1.00  0.00      A    C
ATOM    528  HA  PRO A  33     -17.943 -15.518   1.124  1.00  0.00      A     
ATOM    529  CB  PRO A  33     -18.845 -16.882  -0.300  1.00  0.00      A    C
ATOM    530  HB1 PRO A  33     -19.410 -17.249   0.583  1.00  0.00      A     
ATOM    531  HB2 PRO A  33     -18.379 -17.759  -0.798  1.00  0.00      A     
ATOM    532  CG  PRO A  33     -19.724 -16.043  -1.173  1.00  0.00      A    C
ATOM    533  HG1 PRO A  33     -20.454 -15.382  -0.658  1.00  0.00      A     
ATOM    534  HG2 PRO A  33     -20.349 -16.637  -1.874  1.00  0.00      A     
ATOM    535  C   PRO A  33     -16.436 -16.667   0.302  1.00  0.00      A    C
ATOM    536  O   PRO A  33     -16.107 -16.957   1.422  1.00  0.00      A    O
ATOM    537  N   ILE A  34     -15.715 -16.926  -0.824  1.00  0.00      A    N
ATOM    538  HN  ILE A  34     -15.965 -16.812  -1.783  1.00  0.00      A     
ATOM    539  CA  ILE A  34     -14.350 -17.452  -0.830  1.00  0.00      A    C
ATOM    540  HA  ILE A  34     -14.487 -18.375  -0.287  1.00  0.00      A     
ATOM    541  CB  ILE A  34     -13.986 -17.834  -2.274  1.00  0.00      A    C
ATOM    542  HB  ILE A  34     -13.928 -16.832  -2.750  1.00  0.00      A     
ATOM    543  CG2 ILE A  34     -12.562 -18.368  -2.207  1.00  0.00      A    C
ATOM    544 HG21 ILE A  34     -12.393 -18.953  -3.136  1.00  0.00      A     
ATOM    545 HG22 ILE A  34     -11.747 -17.614  -2.163  1.00  0.00      A     
ATOM    546 HG23 ILE A  34     -12.505 -19.162  -1.431  1.00  0.00      A     
ATOM    547  CG1 ILE A  34     -15.014 -18.756  -2.949  1.00  0.00      A    C
ATOM    548 HG11 ILE A  34     -16.008 -18.289  -2.780  1.00  0.00      A     
ATOM    549 HG12 ILE A  34     -14.813 -18.906  -4.031  1.00  0.00      A     
ATOM    550  CD  ILE A  34     -15.003 -20.173  -2.260  1.00  0.00      A    C
ATOM    551  HD1 ILE A  34     -14.294 -20.737  -2.903  1.00  0.00      A     
ATOM    552  HD2 ILE A  34     -14.623 -20.161  -1.216  1.00  0.00      A     
ATOM    553  HD3 ILE A  34     -16.009 -20.627  -2.386  1.00  0.00      A     
ATOM    554  C   ILE A  34     -13.287 -16.691  -0.015  1.00  0.00      A    C
ATOM    555  O   ILE A  34     -12.494 -17.274   0.727  1.00  0.00      A    O
ATOM    556  N   PHE A  35     -13.271 -15.358  -0.044  1.00  0.00      A    N
ATOM    557  HN  PHE A  35     -13.824 -14.933  -0.756  1.00  0.00      A     
ATOM    558  CA  PHE A  35     -12.433 -14.443   0.824  1.00  0.00      A    C
ATOM    559  HA  PHE A  35     -11.404 -14.770   0.853  1.00  0.00      A     
ATOM    560  CB  PHE A  35     -12.698 -12.958   0.358  1.00  0.00      A    C
ATOM    561  HB1 PHE A  35     -13.791 -12.761   0.348  1.00  0.00      A     
ATOM    562  HB2 PHE A  35     -12.305 -12.230   1.099  1.00  0.00      A     
ATOM    563  CG  PHE A  35     -12.118 -12.642  -1.028  1.00  0.00      A    C
ATOM    564  CD1 PHE A  35     -12.739 -11.744  -1.928  1.00  0.00      A    C
ATOM    565  HD1 PHE A  35     -13.627 -11.256  -1.554  1.00  0.00      A     
ATOM    566  CE1 PHE A  35     -12.169 -11.294  -3.103  1.00  0.00      A    C
ATOM    567  HE1 PHE A  35     -12.651 -10.459  -3.590  1.00  0.00      A     
ATOM    568  CZ  PHE A  35     -11.074 -12.027  -3.625  1.00  0.00      A    C
ATOM    569  HZ  PHE A  35     -10.708 -11.800  -4.615  1.00  0.00      A     
ATOM    570  CD2 PHE A  35     -10.840 -13.160  -1.517  1.00  0.00      A    C
ATOM    571  HD2 PHE A  35     -10.180 -13.740  -0.889  1.00  0.00      A     
ATOM    572  CE2 PHE A  35     -10.440 -12.939  -2.811  1.00  0.00      A    C
ATOM    573  HE2 PHE A  35      -9.537 -13.398  -3.183  1.00  0.00      A     
ATOM    574  C   PHE A  35     -12.832 -14.426   2.295  1.00  0.00      A    C
ATOM    575  O   PHE A  35     -12.039 -14.403   3.239  1.00  0.00      A    O
ATOM    576  N   ILE A  36     -14.180 -14.408   2.567  1.00  0.00      A    N
ATOM    577  HN  ILE A  36     -14.873 -14.247   1.868  1.00  0.00      A     
ATOM    578  CA  ILE A  36     -14.600 -14.568   3.953  1.00  0.00      A    C
ATOM    579  HA  ILE A  36     -13.995 -14.001   4.644  1.00  0.00      A     
ATOM    580  CB  ILE A  36     -16.062 -14.209   4.205  1.00  0.00      A    C
ATOM    581  HB  ILE A  36     -16.681 -14.587   3.363  1.00  0.00      A     
ATOM    582  CG2 ILE A  36     -16.741 -14.797   5.460  1.00  0.00      A    C
ATOM    583 HG21 ILE A  36     -17.621 -14.173   5.725  1.00  0.00      A     
ATOM    584 HG22 ILE A  36     -16.972 -15.853   5.203  1.00  0.00      A     
ATOM    585 HG23 ILE A  36     -16.051 -14.744   6.329  1.00  0.00      A     
ATOM    586  CG1 ILE A  36     -16.243 -12.654   4.288  1.00  0.00      A    C
ATOM    587 HG11 ILE A  36     -16.105 -12.465   5.374  1.00  0.00      A     
ATOM    588 HG12 ILE A  36     -15.437 -12.164   3.700  1.00  0.00      A     
ATOM    589  CD  ILE A  36     -17.535 -12.147   3.741  1.00  0.00      A    C
ATOM    590  HD1 ILE A  36     -17.547 -11.039   3.820  1.00  0.00      A     
ATOM    591  HD2 ILE A  36     -17.660 -12.403   2.668  1.00  0.00      A     
ATOM    592  HD3 ILE A  36     -18.482 -12.427   4.251  1.00  0.00      A     
ATOM    593  C   ILE A  36     -14.231 -15.930   4.525  1.00  0.00      A    C
ATOM    594  O   ILE A  36     -13.720 -16.105   5.653  1.00  0.00      A    O
ATOM    595  N   LEU A  37     -14.370 -17.051   3.754  1.00  0.00      A    N
ATOM    596  HN  LEU A  37     -14.883 -16.994   2.901  1.00  0.00      A     
ATOM    597  CA  LEU A  37     -13.859 -18.365   4.180  1.00  0.00      A    C
ATOM    598  HA  LEU A  37     -14.333 -18.563   5.130  1.00  0.00      A     
ATOM    599  CB  LEU A  37     -14.262 -19.422   3.104  1.00  0.00      A    C
ATOM    600  HB1 LEU A  37     -15.360 -19.424   2.932  1.00  0.00      A     
ATOM    601  HB2 LEU A  37     -13.807 -19.081   2.149  1.00  0.00      A     
ATOM    602  CG  LEU A  37     -13.894 -20.894   3.412  1.00  0.00      A    C
ATOM    603  HG  LEU A  37     -12.814 -21.041   3.198  1.00  0.00      A     
ATOM    604  CD1 LEU A  37     -14.328 -21.193   4.858  1.00  0.00      A    C
ATOM    605 HD11 LEU A  37     -15.307 -20.746   5.132  1.00  0.00      A     
ATOM    606 HD12 LEU A  37     -14.226 -22.282   5.049  1.00  0.00      A     
ATOM    607 HD13 LEU A  37     -13.622 -20.708   5.566  1.00  0.00      A     
ATOM    608  CD2 LEU A  37     -14.612 -21.938   2.558  1.00  0.00      A    C
ATOM    609 HD21 LEU A  37     -15.717 -21.943   2.674  1.00  0.00      A     
ATOM    610 HD22 LEU A  37     -14.486 -21.623   1.500  1.00  0.00      A     
ATOM    611 HD23 LEU A  37     -14.158 -22.938   2.723  1.00  0.00      A     
ATOM    612  C   LEU A  37     -12.309 -18.374   4.341  1.00  0.00      A    C
ATOM    613  O   LEU A  37     -11.790 -18.999   5.234  1.00  0.00      A    O
ATOM    614  N   THR A  38     -11.548 -17.514   3.493  1.00  0.00      A    N
ATOM    615  HN  THR A  38     -11.952 -16.911   2.809  1.00  0.00      A     
ATOM    616  CA  THR A  38     -10.081 -17.328   3.645  1.00  0.00      A    C
ATOM    617  HA  THR A  38      -9.635 -18.311   3.630  1.00  0.00      A     
ATOM    618  CB  THR A  38      -9.376 -16.455   2.507  1.00  0.00      A    C
ATOM    619  HB  THR A  38      -9.699 -15.392   2.534  1.00  0.00      A     
ATOM    620  OG1 THR A  38      -9.802 -16.930   1.233  1.00  0.00      A    O
ATOM    621  HG1 THR A  38     -10.756 -17.033   1.276  1.00  0.00      A     
ATOM    622  CG2 THR A  38      -7.885 -16.643   2.679  1.00  0.00      A    C
ATOM    623 HG21 THR A  38      -7.354 -16.078   1.883  1.00  0.00      A     
ATOM    624 HG22 THR A  38      -7.437 -16.242   3.613  1.00  0.00      A     
ATOM    625 HG23 THR A  38      -7.601 -17.711   2.565  1.00  0.00      A     
ATOM    626  C   THR A  38      -9.786 -16.650   4.954  1.00  0.00      A    C
ATOM    627  O   THR A  38      -8.894 -17.010   5.720  1.00  0.00      A    O
ATOM    628  N   GLY A  39     -10.571 -15.654   5.295  1.00  0.00      A    N
ATOM    629  HN  GLY A  39     -11.231 -15.272   4.653  1.00  0.00      A     
ATOM    630  CA  GLY A  39     -10.468 -15.034   6.603  1.00  0.00      A    C
ATOM    631  HA1 GLY A  39     -11.156 -14.207   6.514  1.00  0.00      A     
ATOM    632  HA2 GLY A  39      -9.463 -14.662   6.733  1.00  0.00      A     
ATOM    633  C   GLY A  39     -10.830 -15.851   7.733  1.00  0.00      A    C
ATOM    634  O   GLY A  39     -10.203 -15.709   8.769  1.00  0.00      A    O
ATOM    635  N   LEU A  40     -11.921 -16.700   7.594  1.00  0.00      A    N
ATOM    636  HN  LEU A  40     -12.474 -16.503   6.788  1.00  0.00      A     
ATOM    637  CA  LEU A  40     -12.311 -17.641   8.713  1.00  0.00      A    C
ATOM    638  HA  LEU A  40     -12.539 -17.054   9.590  1.00  0.00      A     
ATOM    639  CB  LEU A  40     -13.615 -18.338   8.347  1.00  0.00      A    C
ATOM    640  HB1 LEU A  40     -14.455 -17.610   8.352  1.00  0.00      A     
ATOM    641  HB2 LEU A  40     -13.449 -18.723   7.319  1.00  0.00      A     
ATOM    642  CG  LEU A  40     -14.136 -19.532   9.155  1.00  0.00      A    C
ATOM    643  HG  LEU A  40     -13.379 -20.342   9.089  1.00  0.00      A     
ATOM    644  CD1 LEU A  40     -14.495 -19.081  10.629  1.00  0.00      A    C
ATOM    645 HD11 LEU A  40     -14.896 -19.893  11.273  1.00  0.00      A     
ATOM    646 HD12 LEU A  40     -13.589 -18.717  11.159  1.00  0.00      A     
ATOM    647 HD13 LEU A  40     -15.174 -18.206  10.545  1.00  0.00      A     
ATOM    648  CD2 LEU A  40     -15.440 -20.028   8.478  1.00  0.00      A    C
ATOM    649 HD21 LEU A  40     -16.128 -19.192   8.227  1.00  0.00      A     
ATOM    650 HD22 LEU A  40     -15.141 -20.536   7.537  1.00  0.00      A     
ATOM    651 HD23 LEU A  40     -15.850 -20.788   9.177  1.00  0.00      A     
ATOM    652  C   LEU A  40     -11.232 -18.647   9.161  1.00  0.00      A    C
ATOM    653  O   LEU A  40     -10.984 -18.957  10.300  1.00  0.00      A    O
ATOM    654  N   VAL A  41     -10.522 -19.178   8.146  1.00  0.00      A    N
ATOM    655  HN  VAL A  41     -10.740 -19.157   7.174  1.00  0.00      A     
ATOM    656  CA  VAL A  41      -9.329 -20.070   8.403  1.00  0.00      A    C
ATOM    657  HA  VAL A  41      -9.689 -20.900   8.993  1.00  0.00      A     
ATOM    658  CB  VAL A  41      -8.832 -20.541   7.070  1.00  0.00      A    C
ATOM    659  HB  VAL A  41      -8.681 -19.807   6.250  1.00  0.00      A     
ATOM    660  CG1 VAL A  41      -7.520 -21.362   7.328  1.00  0.00      A    C
ATOM    661 HG11 VAL A  41      -7.137 -21.953   6.469  1.00  0.00      A     
ATOM    662 HG12 VAL A  41      -6.669 -20.697   7.588  1.00  0.00      A     
ATOM    663 HG13 VAL A  41      -7.673 -22.057   8.181  1.00  0.00      A     
ATOM    664  CG2 VAL A  41      -9.936 -21.422   6.443  1.00  0.00      A    C
ATOM    665 HG21 VAL A  41      -9.701 -21.831   5.437  1.00  0.00      A     
ATOM    666 HG22 VAL A  41     -10.093 -22.279   7.133  1.00  0.00      A     
ATOM    667 HG23 VAL A  41     -10.862 -20.811   6.487  1.00  0.00      A     
ATOM    668  C   VAL A  41      -8.218 -19.529   9.227  1.00  0.00      A    C
ATOM    669  O   VAL A  41      -7.611 -20.117  10.123  1.00  0.00      A    O
ATOM    670  N   ILE A  42      -7.891 -18.267   8.891  1.00  0.00      A    N
ATOM    671  HN  ILE A  42      -8.398 -17.959   8.089  1.00  0.00      A     
ATOM    672  CA  ILE A  42      -6.928 -17.368   9.572  1.00  0.00      A    C
ATOM    673  HA  ILE A  42      -6.002 -17.870   9.809  1.00  0.00      A     
ATOM    674  CB  ILE A  42      -6.530 -16.318   8.510  1.00  0.00      A    C
ATOM    675  HB  ILE A  42      -7.430 -15.839   8.068  1.00  0.00      A     
ATOM    676  CG2 ILE A  42      -5.738 -15.171   9.207  1.00  0.00      A    C
ATOM    677 HG21 ILE A  42      -6.215 -14.800  10.139  1.00  0.00      A     
ATOM    678 HG22 ILE A  42      -4.715 -15.582   9.347  1.00  0.00      A     
ATOM    679 HG23 ILE A  42      -5.642 -14.304   8.518  1.00  0.00      A     
ATOM    680  CG1 ILE A  42      -5.776 -17.030   7.318  1.00  0.00      A    C
ATOM    681 HG11 ILE A  42      -4.717 -17.143   7.634  1.00  0.00      A     
ATOM    682 HG12 ILE A  42      -6.220 -18.026   7.106  1.00  0.00      A     
ATOM    683  CD  ILE A  42      -5.780 -16.293   5.942  1.00  0.00      A    C
ATOM    684  HD1 ILE A  42      -6.755 -15.780   5.801  1.00  0.00      A     
ATOM    685  HD2 ILE A  42      -4.862 -15.668   5.984  1.00  0.00      A     
ATOM    686  HD3 ILE A  42      -5.787 -17.058   5.136  1.00  0.00      A     
ATOM    687  C   ILE A  42      -7.464 -16.858  10.905  1.00  0.00      A    C
ATOM    688  O   ILE A  42      -6.717 -16.884  11.891  1.00  0.00      A    O
ATOM    689  N   GLY A  43      -8.722 -16.432  10.946  1.00  0.00      A    N
ATOM    690  HN  GLY A  43      -9.183 -16.411  10.062  1.00  0.00      A     
ATOM    691  CA  GLY A  43      -9.406 -16.075  12.282  1.00  0.00      A    C
ATOM    692  HA1 GLY A  43     -10.296 -15.523  12.018  1.00  0.00      A     
ATOM    693  HA2 GLY A  43      -8.659 -15.457  12.759  1.00  0.00      A     
ATOM    694  C   GLY A  43      -9.738 -17.326  13.148  1.00  0.00      A    C
ATOM    695  O   GLY A  43      -8.841 -18.113  13.561  1.00  0.00      A    O
ATOM    696  N   PRO A  44     -10.991 -17.503  13.641  1.00  0.00      A    N
ATOM    697  CD  PRO A  44     -12.165 -16.889  13.180  1.00  0.00      A    C
ATOM    698  HD1 PRO A  44     -12.293 -16.987  12.080  1.00  0.00      A     
ATOM    699  HD2 PRO A  44     -12.128 -15.843  13.550  1.00  0.00      A     
ATOM    700  CA  PRO A  44     -11.264 -18.424  14.752  1.00  0.00      A    C
ATOM    701  HA  PRO A  44     -10.515 -18.244  15.509  1.00  0.00      A     
ATOM    702  CB  PRO A  44     -12.639 -17.916  15.180  1.00  0.00      A    C
ATOM    703  HB1 PRO A  44     -12.588 -17.090  15.921  1.00  0.00      A     
ATOM    704  HB2 PRO A  44     -13.150 -18.712  15.763  1.00  0.00      A     
ATOM    705  CG  PRO A  44     -13.292 -17.623  13.892  1.00  0.00      A    C
ATOM    706  HG1 PRO A  44     -14.244 -17.055  13.973  1.00  0.00      A     
ATOM    707  HG2 PRO A  44     -13.517 -18.503  13.253  1.00  0.00      A     
ATOM    708  C   PRO A  44     -11.214 -19.959  14.468  1.00  0.00      A    C
ATOM    709  O   PRO A  44     -11.741 -20.732  15.273  1.00  0.00      A    O
ATOM    710  N   LEU A  45     -10.512 -20.317  13.423  1.00  0.00      A    N
ATOM    711  HN  LEU A  45     -10.292 -19.726  12.650  1.00  0.00      A     
ATOM    712  CA  LEU A  45     -10.166 -21.706  13.309  1.00  0.00      A    C
ATOM    713  HA  LEU A  45     -10.744 -22.414  13.884  1.00  0.00      A     
ATOM    714  CB  LEU A  45     -10.301 -22.183  11.846  1.00  0.00      A    C
ATOM    715  HB1 LEU A  45      -9.681 -21.478  11.252  1.00  0.00      A     
ATOM    716  HB2 LEU A  45      -9.865 -23.199  11.739  1.00  0.00      A     
ATOM    717  CG  LEU A  45     -11.676 -22.185  11.247  1.00  0.00      A    C
ATOM    718  HG  LEU A  45     -12.080 -21.150  11.245  1.00  0.00      A     
ATOM    719  CD1 LEU A  45     -11.889 -22.681   9.776  1.00  0.00      A    C
ATOM    720 HD11 LEU A  45     -11.030 -22.468   9.106  1.00  0.00      A     
ATOM    721 HD12 LEU A  45     -11.843 -23.773   9.971  1.00  0.00      A     
ATOM    722 HD13 LEU A  45     -12.900 -22.402   9.409  1.00  0.00      A     
ATOM    723  CD2 LEU A  45     -12.652 -22.952  12.163  1.00  0.00      A    C
ATOM    724 HD21 LEU A  45     -13.679 -22.861  11.750  1.00  0.00      A     
ATOM    725 HD22 LEU A  45     -12.422 -24.035  12.252  1.00  0.00      A     
ATOM    726 HD23 LEU A  45     -12.743 -22.594  13.211  1.00  0.00      A     
ATOM    727  C   LEU A  45      -8.741 -21.998  13.739  1.00  0.00      A    C
ATOM    728  O   LEU A  45      -8.419 -22.832  14.631  1.00  0.00      A    O
ATOM    729  N   LEU A  46      -7.773 -21.309  13.058  1.00  0.00      A    N
ATOM    730  HN  LEU A  46      -8.014 -20.699  12.307  1.00  0.00      A     
ATOM    731  CA  LEU A  46      -6.327 -21.518  13.177  1.00  0.00      A    C
ATOM    732  HA  LEU A  46      -6.217 -22.409  13.777  1.00  0.00      A     
ATOM    733  CB  LEU A  46      -5.568 -21.768  11.889  1.00  0.00      A    C
ATOM    734  HB1 LEU A  46      -5.486 -20.854  11.264  1.00  0.00      A     
ATOM    735  HB2 LEU A  46      -4.506 -22.000  12.119  1.00  0.00      A     
ATOM    736  CG  LEU A  46      -6.236 -22.917  11.027  1.00  0.00      A    C
ATOM    737  HG  LEU A  46      -7.249 -22.521  10.801  1.00  0.00      A     
ATOM    738  CD1 LEU A  46      -5.468 -23.160   9.696  1.00  0.00      A    C
ATOM    739 HD11 LEU A  46      -5.498 -22.191   9.153  1.00  0.00      A     
ATOM    740 HD12 LEU A  46      -4.405 -23.407   9.903  1.00  0.00      A     
ATOM    741 HD13 LEU A  46      -5.869 -24.020   9.118  1.00  0.00      A     
ATOM    742  CD2 LEU A  46      -6.258 -24.174  11.868  1.00  0.00      A    C
ATOM    743 HD21 LEU A  46      -5.257 -24.343  12.318  1.00  0.00      A     
ATOM    744 HD22 LEU A  46      -7.004 -24.243  12.689  1.00  0.00      A     
ATOM    745 HD23 LEU A  46      -6.484 -25.071  11.252  1.00  0.00      A     
ATOM    746  C   LEU A  46      -5.668 -20.489  14.032  1.00  0.00      A    C
ATOM    747  O   LEU A  46      -4.537 -20.629  14.444  1.00  0.00      A    O
ATOM    748  N   LYS A  47      -6.338 -19.341  14.300  1.00  0.00      A    N
ATOM    749  HN  LYS A  47      -7.268 -19.337  13.941  1.00  0.00      A     
ATOM    750  CA  LYS A  47      -5.996 -18.194  15.111  1.00  0.00      A    C
ATOM    751  HA  LYS A  47      -6.683 -17.386  14.910  1.00  0.00      A     
ATOM    752  CB  LYS A  47      -6.136 -18.596  16.596  1.00  0.00      A    C
ATOM    753  HB1 LYS A  47      -5.333 -19.309  16.881  1.00  0.00      A     
ATOM    754  HB2 LYS A  47      -5.888 -17.656  17.135  1.00  0.00      A     
ATOM    755  CG  LYS A  47      -7.569 -19.022  16.846  1.00  0.00      A    C
ATOM    756  HG1 LYS A  47      -7.922 -18.575  17.800  1.00  0.00      A     
ATOM    757  HG2 LYS A  47      -8.284 -18.647  16.083  1.00  0.00      A     
ATOM    758  CD  LYS A  47      -7.763 -20.554  17.047  1.00  0.00      A    C
ATOM    759  HD1 LYS A  47      -7.467 -21.252  16.234  1.00  0.00      A     
ATOM    760  HD2 LYS A  47      -7.142 -20.872  17.912  1.00  0.00      A     
ATOM    761  CE  LYS A  47      -9.243 -20.933  17.382  1.00  0.00      A    C
ATOM    762  HE1 LYS A  47      -9.947 -20.436  16.681  1.00  0.00      A     
ATOM    763  HE2 LYS A  47      -9.351 -22.039  17.412  1.00  0.00      A     
ATOM    764  NZ  LYS A  47      -9.572 -20.439  18.789  1.00  0.00      A    N
ATOM    765  HZ1 LYS A  47     -10.491 -20.816  19.099  1.00  0.00      A     
ATOM    766  HZ2 LYS A  47      -8.985 -20.729  19.597  1.00  0.00      A     
ATOM    767  HZ3 LYS A  47      -9.730 -19.418  18.674  1.00  0.00      A     
ATOM    768  C   LYS A  47      -4.661 -17.571  14.827  1.00  0.00      A    C
ATOM    769  O   LYS A  47      -3.796 -17.458  15.676  1.00  0.00      A    O
ATOM    770  N   LEU A  48      -4.496 -17.078  13.583  1.00  0.00      A    N
ATOM    771  HN  LEU A  48      -5.256 -17.141  12.941  1.00  0.00      A     
ATOM    772  CA  LEU A  48      -3.196 -16.707  13.056  1.00  0.00      A    C
ATOM    773  HA  LEU A  48      -2.416 -17.007  13.740  1.00  0.00      A     
ATOM    774  CB  LEU A  48      -2.963 -17.353  11.686  1.00  0.00      A    C
ATOM    775  HB1 LEU A  48      -3.670 -16.901  10.959  1.00  0.00      A     
ATOM    776  HB2 LEU A  48      -2.006 -17.147  11.161  1.00  0.00      A     
ATOM    777  CG  LEU A  48      -3.099 -18.963  11.747  1.00  0.00      A    C
ATOM    778  HG  LEU A  48      -4.138 -19.239  12.029  1.00  0.00      A     
ATOM    779  CD1 LEU A  48      -3.024 -19.372  10.283  1.00  0.00      A    C
ATOM    780 HD11 LEU A  48      -2.096 -19.195   9.698  1.00  0.00      A     
ATOM    781 HD12 LEU A  48      -3.233 -20.455  10.149  1.00  0.00      A     
ATOM    782 HD13 LEU A  48      -3.802 -18.753   9.786  1.00  0.00      A     
ATOM    783  CD2 LEU A  48      -2.020 -19.687  12.645  1.00  0.00      A    C
ATOM    784 HD21 LEU A  48      -2.172 -20.776  12.490  1.00  0.00      A     
ATOM    785 HD22 LEU A  48      -0.989 -19.471  12.290  1.00  0.00      A     
ATOM    786 HD23 LEU A  48      -2.106 -19.367  13.705  1.00  0.00      A     
ATOM    787  C   LEU A  48      -3.054 -15.200  13.014  1.00  0.00      A    C
ATOM    788  O   LEU A  48      -2.089 -14.669  12.409  1.00  0.00      A    O
ATOM    789  N   ILE A  49      -3.921 -14.319  13.648  1.00  0.00      A    N
ATOM    790  HN  ILE A  49      -4.675 -14.712  14.170  1.00  0.00      A     
ATOM    791  CA  ILE A  49      -3.638 -12.894  13.628  1.00  0.00      A    C
ATOM    792  HA  ILE A  49      -2.566 -12.762  13.641  1.00  0.00      A     
ATOM    793  CB  ILE A  49      -4.172 -12.092  12.498  1.00  0.00      A    C
ATOM    794  HB  ILE A  49      -3.708 -12.470  11.561  1.00  0.00      A     
ATOM    795  CG2 ILE A  49      -5.757 -12.264  12.342  1.00  0.00      A    C
ATOM    796 HG21 ILE A  49      -6.102 -11.525  13.096  1.00  0.00      A     
ATOM    797 HG22 ILE A  49      -6.005 -12.038  11.283  1.00  0.00      A     
ATOM    798 HG23 ILE A  49      -6.191 -13.283  12.433  1.00  0.00      A     
ATOM    799  CG1 ILE A  49      -3.716 -10.605  12.446  1.00  0.00      A    C
ATOM    800 HG11 ILE A  49      -4.068  -9.990  13.301  1.00  0.00      A     
ATOM    801 HG12 ILE A  49      -2.607 -10.642  12.505  1.00  0.00      A     
ATOM    802  CD  ILE A  49      -4.220  -9.832  11.260  1.00  0.00      A    C
ATOM    803  HD1 ILE A  49      -3.734 -10.368  10.417  1.00  0.00      A     
ATOM    804  HD2 ILE A  49      -5.323  -9.699  11.264  1.00  0.00      A     
ATOM    805  HD3 ILE A  49      -3.895  -8.795  11.494  1.00  0.00      A     
ATOM    806  C   ILE A  49      -4.061 -12.189  14.953  1.00  0.00      A    C
ATOM    807  O   ILE A  49      -5.227 -12.148  15.311  1.00  0.00      A    O
ATOM    808  N   PRO A  50      -3.131 -11.623  15.736  1.00  0.00      A    N
ATOM    809  CD  PRO A  50      -1.666 -11.880  15.644  1.00  0.00      A    C
ATOM    810  HD1 PRO A  50      -1.242 -11.502  14.689  1.00  0.00      A     
ATOM    811  HD2 PRO A  50      -1.393 -12.946  15.799  1.00  0.00      A     
ATOM    812  CA  PRO A  50      -3.471 -10.787  16.902  1.00  0.00      A    C
ATOM    813  HA  PRO A  50      -3.802 -11.512  17.631  1.00  0.00      A     
ATOM    814  CB  PRO A  50      -2.193 -10.032  17.224  1.00  0.00      A    C
ATOM    815  HB1 PRO A  50      -2.107  -9.667  18.270  1.00  0.00      A     
ATOM    816  HB2 PRO A  50      -2.178  -9.102  16.616  1.00  0.00      A     
ATOM    817  CG  PRO A  50      -1.082 -11.045  16.840  1.00  0.00      A    C
ATOM    818  HG1 PRO A  50      -0.925 -11.800  17.640  1.00  0.00      A     
ATOM    819  HG2 PRO A  50      -0.143 -10.470  16.695  1.00  0.00      A     
ATOM    820  C   PRO A  50      -4.670  -9.882  16.880  1.00  0.00      A    C
ATOM    821  O   PRO A  50      -4.828  -9.027  15.965  1.00  0.00      A    O
ATOM    822  N   ARG A  51      -5.595  -9.953  17.851  1.00  0.00      A    N
ATOM    823  HN  ARG A  51      -5.499 -10.618  18.587  1.00  0.00      A     
ATOM    824  CA  ARG A  51      -6.823  -9.147  17.873  1.00  0.00      A    C
ATOM    825  HA  ARG A  51      -7.130  -9.380  16.864  1.00  0.00      A     
ATOM    826  CB  ARG A  51      -7.811  -9.673  18.927  1.00  0.00      A    C
ATOM    827  HB1 ARG A  51      -7.369  -9.631  19.946  1.00  0.00      A     
ATOM    828  HB2 ARG A  51      -8.681  -8.986  18.861  1.00  0.00      A     
ATOM    829  CG  ARG A  51      -8.436 -11.086  18.631  1.00  0.00      A    C
ATOM    830  HG1 ARG A  51      -7.615 -11.764  18.313  1.00  0.00      A     
ATOM    831  HG2 ARG A  51      -8.930 -11.526  19.524  1.00  0.00      A     
ATOM    832  CD  ARG A  51      -9.387 -11.085  17.378  1.00  0.00      A    C
ATOM    833  HD1 ARG A  51      -8.962 -10.496  16.538  1.00  0.00      A     
ATOM    834  HD2 ARG A  51      -9.623 -12.101  16.993  1.00  0.00      A     
ATOM    835  NE  ARG A  51     -10.627 -10.298  17.847  1.00  0.00      A    N
ATOM    836  HE  ARG A  51     -10.753 -10.006  18.795  1.00  0.00      A     
ATOM    837  CZ  ARG A  51     -11.659  -9.979  17.067  1.00  0.00      A    C
ATOM    838  NH1 ARG A  51     -11.455  -9.859  15.776  1.00  0.00      A    N
ATOM    839 HH11 ARG A  51     -11.996  -9.173  15.290  1.00  0.00      A     
ATOM    840 HH12 ARG A  51     -10.701 -10.335  15.323  1.00  0.00      A     
ATOM    841  NH2 ARG A  51     -12.826  -9.501  17.441  1.00  0.00      A    N
ATOM    842 HH21 ARG A  51     -13.450  -9.118  16.759  1.00  0.00      A     
ATOM    843 HH22 ARG A  51     -12.944  -9.395  18.428  1.00  0.00      A     
ATOM    844  C   ARG A  51      -6.645  -7.625  17.827  1.00  0.00      A    C
ATOM    845  O   ARG A  51      -7.294  -6.893  17.032  1.00  0.00      A    O
ATOM    846  N   ASP A  52      -5.775  -6.992  18.618  1.00  0.00      A    N
ATOM    847  HN  ASP A  52      -5.277  -7.458  19.345  1.00  0.00      A     
ATOM    848  CA  ASP A  52      -5.563  -5.513  18.542  1.00  0.00      A    C
ATOM    849  HA  ASP A  52      -6.483  -4.969  18.695  1.00  0.00      A     
ATOM    850  CB  ASP A  52      -4.638  -5.022  19.690  1.00  0.00      A    C
ATOM    851  HB1 ASP A  52      -4.325  -4.018  19.332  1.00  0.00      A     
ATOM    852  HB2 ASP A  52      -5.168  -4.982  20.666  1.00  0.00      A     
ATOM    853  CG  ASP A  52      -3.368  -5.822  19.887  1.00  0.00      A    C
ATOM    854  OD1 ASP A  52      -3.056  -6.782  19.145  1.00  0.00      A    O
ATOM    855  OD2 ASP A  52      -2.683  -5.459  20.897  1.00  0.00      A    O
ATOM    856  C   ASP A  52      -4.991  -5.034  17.185  1.00  0.00      A    C
ATOM    857  O   ASP A  52      -5.483  -4.064  16.601  1.00  0.00      A    O
ATOM    858  N   LEU A  53      -4.001  -5.804  16.732  1.00  0.00      A    N
ATOM    859  HN  LEU A  53      -3.451  -6.319  17.385  1.00  0.00      A     
ATOM    860  CA  LEU A  53      -3.349  -5.689  15.429  1.00  0.00      A    C
ATOM    861  HA  LEU A  53      -2.905  -4.706  15.480  1.00  0.00      A     
ATOM    862  CB  LEU A  53      -2.206  -6.783  15.317  1.00  0.00      A    C
ATOM    863  HB1 LEU A  53      -1.782  -6.923  16.335  1.00  0.00      A     
ATOM    864  HB2 LEU A  53      -2.693  -7.757  15.098  1.00  0.00      A     
ATOM    865  CG  LEU A  53      -1.179  -6.581  14.279  1.00  0.00      A    C
ATOM    866  HG  LEU A  53      -1.700  -6.388  13.317  1.00  0.00      A     
ATOM    867  CD1 LEU A  53      -0.134  -5.648  14.698  1.00  0.00      A    C
ATOM    868 HD11 LEU A  53       0.430  -6.129  15.526  1.00  0.00      A     
ATOM    869 HD12 LEU A  53       0.599  -5.479  13.881  1.00  0.00      A     
ATOM    870 HD13 LEU A  53      -0.590  -4.696  15.046  1.00  0.00      A     
ATOM    871  CD2 LEU A  53      -0.501  -7.954  14.182  1.00  0.00      A    C
ATOM    872 HD21 LEU A  53      -0.004  -8.161  15.155  1.00  0.00      A     
ATOM    873 HD22 LEU A  53      -1.244  -8.750  13.963  1.00  0.00      A     
ATOM    874 HD23 LEU A  53       0.145  -7.895  13.280  1.00  0.00      A     
ATOM    875  C   LEU A  53      -4.387  -5.712  14.206  1.00  0.00      A    C
ATOM    876  O   LEU A  53      -4.444  -4.789  13.369  1.00  0.00      A    O
ATOM    877  N   ALA A  54      -5.209  -6.760  14.163  1.00  0.00      A    N
ATOM    878  HN  ALA A  54      -5.105  -7.492  14.832  1.00  0.00      A     
ATOM    879  CA  ALA A  54      -6.283  -7.027  13.230  1.00  0.00      A    C
ATOM    880  HA  ALA A  54      -5.862  -7.244  12.259  1.00  0.00      A     
ATOM    881  CB  ALA A  54      -6.837  -8.373  13.670  1.00  0.00      A    C
ATOM    882  HB1 ALA A  54      -7.656  -8.718  13.003  1.00  0.00      A     
ATOM    883  HB2 ALA A  54      -5.930  -9.003  13.795  1.00  0.00      A     
ATOM    884  HB3 ALA A  54      -7.229  -8.249  14.702  1.00  0.00      A     
ATOM    885  C   ALA A  54      -7.302  -5.857  13.167  1.00  0.00      A    C
ATOM    886  O   ALA A  54      -7.543  -5.182  12.170  1.00  0.00      A    O
ATOM    887  N   HSE A  55      -7.617  -5.372  14.374  1.00  0.00      A    N
ATOM    888  HN  HSE A  55      -7.283  -5.808  15.206  1.00  0.00      A     
ATOM    889  CA  HSE A  55      -8.364  -4.089  14.463  1.00  0.00      A    C
ATOM    890  HA  HSE A  55      -9.166  -4.233  13.754  1.00  0.00      A     
ATOM    891  CB  HSE A  55      -8.815  -3.775  15.884  1.00  0.00      A    C
ATOM    892  HB1 HSE A  55      -7.890  -3.828  16.496  1.00  0.00      A     
ATOM    893  HB2 HSE A  55      -9.195  -2.746  16.061  1.00  0.00      A     
ATOM    894  ND1 HSE A  55     -10.935  -5.121  15.593  1.00  0.00      A    N
ATOM    895  CG  HSE A  55      -9.834  -4.717  16.388  1.00  0.00      A    C
ATOM    896  CE1 HSE A  55     -11.587  -5.957  16.397  1.00  0.00      A    C
ATOM    897  HE1 HSE A  55     -12.522  -6.487  16.213  1.00  0.00      A     
ATOM    898  NE2 HSE A  55     -10.985  -6.093  17.572  1.00  0.00      A    N
ATOM    899  HE2 HSE A  55     -11.335  -6.694  18.290  1.00  0.00      A     
ATOM    900  CD2 HSE A  55      -9.869  -5.351  17.601  1.00  0.00      A    C
ATOM    901  HD2 HSE A  55      -9.204  -5.394  18.454  1.00  0.00      A     
ATOM    902  C   HSE A  55      -7.616  -2.832  13.945  1.00  0.00      A    C
ATOM    903  O   HSE A  55      -8.223  -2.130  13.174  1.00  0.00      A    O
ATOM    904  N   GLU A  56      -6.310  -2.643  14.206  1.00  0.00      A    N
ATOM    905  HN  GLU A  56      -5.758  -3.354  14.637  1.00  0.00      A     
ATOM    906  CA  GLU A  56      -5.524  -1.547  13.633  1.00  0.00      A    C
ATOM    907  HA  GLU A  56      -6.032  -0.714  14.097  1.00  0.00      A     
ATOM    908  CB  GLU A  56      -4.118  -1.609  14.226  1.00  0.00      A    C
ATOM    909  HB1 GLU A  56      -3.669  -2.625  14.225  1.00  0.00      A     
ATOM    910  HB2 GLU A  56      -3.439  -0.997  13.595  1.00  0.00      A     
ATOM    911  CG  GLU A  56      -3.977  -0.884  15.588  1.00  0.00      A    C
ATOM    912  HG1 GLU A  56      -4.817  -1.213  16.235  1.00  0.00      A     
ATOM    913  HG2 GLU A  56      -3.075  -1.247  16.125  1.00  0.00      A     
ATOM    914  CD  GLU A  56      -3.941   0.677  15.523  1.00  0.00      A    C
ATOM    915  OE1 GLU A  56      -3.422   1.290  14.534  1.00  0.00      A    O
ATOM    916  OE2 GLU A  56      -4.437   1.271  16.488  1.00  0.00      A    O
ATOM    917  C   GLU A  56      -5.413  -1.491  12.148  1.00  0.00      A    C
ATOM    918  O   GLU A  56      -5.517  -0.472  11.521  1.00  0.00      A    O
ATOM    919  N   ILE A  57      -5.257  -2.718  11.508  1.00  0.00      A    N
ATOM    920  HN  ILE A  57      -5.232  -3.602  11.969  1.00  0.00      A     
ATOM    921  CA  ILE A  57      -5.329  -3.041  10.071  1.00  0.00      A    C
ATOM    922  HA  ILE A  57      -4.594  -2.475   9.518  1.00  0.00      A     
ATOM    923  CB  ILE A  57      -4.829  -4.500   9.906  1.00  0.00      A    C
ATOM    924  HB  ILE A  57      -5.354  -5.133  10.653  1.00  0.00      A     
ATOM    925  CG2 ILE A  57      -5.082  -4.995   8.484  1.00  0.00      A    C
ATOM    926 HG21 ILE A  57      -4.535  -4.524   7.639  1.00  0.00      A     
ATOM    927 HG22 ILE A  57      -4.761  -6.058   8.527  1.00  0.00      A     
ATOM    928 HG23 ILE A  57      -6.162  -5.102   8.250  1.00  0.00      A     
ATOM    929  CG1 ILE A  57      -3.283  -4.566  10.198  1.00  0.00      A    C
ATOM    930 HG11 ILE A  57      -2.805  -3.987   9.380  1.00  0.00      A     
ATOM    931 HG12 ILE A  57      -3.024  -4.142  11.192  1.00  0.00      A     
ATOM    932  CD  ILE A  57      -2.692  -6.026  10.326  1.00  0.00      A    C
ATOM    933  HD1 ILE A  57      -3.293  -6.623  11.046  1.00  0.00      A     
ATOM    934  HD2 ILE A  57      -2.808  -6.471   9.314  1.00  0.00      A     
ATOM    935  HD3 ILE A  57      -1.645  -5.995  10.696  1.00  0.00      A     
ATOM    936  C   ILE A  57      -6.701  -2.667   9.572  1.00  0.00      A    C
ATOM    937  O   ILE A  57      -6.749  -1.999   8.543  1.00  0.00      A    O
ATOM    938  N   PHE A  58      -7.868  -3.006  10.238  1.00  0.00      A    N
ATOM    939  HN  PHE A  58      -7.883  -3.631  11.015  1.00  0.00      A     
ATOM    940  CA  PHE A  58      -9.149  -2.614   9.708  1.00  0.00      A    C
ATOM    941  HA  PHE A  58      -9.092  -3.084   8.738  1.00  0.00      A     
ATOM    942  CB  PHE A  58     -10.232  -3.191  10.629  1.00  0.00      A    C
ATOM    943  HB1 PHE A  58      -9.776  -3.977  11.267  1.00  0.00      A     
ATOM    944  HB2 PHE A  58     -10.556  -2.336  11.259  1.00  0.00      A     
ATOM    945  CG  PHE A  58     -11.469  -3.710   9.902  1.00  0.00      A    C
ATOM    946  CD1 PHE A  58     -11.727  -3.271   8.619  1.00  0.00      A    C
ATOM    947  HD1 PHE A  58     -11.248  -2.378   8.247  1.00  0.00      A     
ATOM    948  CE1 PHE A  58     -12.915  -3.611   7.951  1.00  0.00      A    C
ATOM    949  HE1 PHE A  58     -13.200  -3.042   7.078  1.00  0.00      A     
ATOM    950  CZ  PHE A  58     -13.714  -4.620   8.443  1.00  0.00      A    C
ATOM    951  HZ  PHE A  58     -14.565  -4.965   7.875  1.00  0.00      A     
ATOM    952  CD2 PHE A  58     -12.200  -4.775  10.391  1.00  0.00      A    C
ATOM    953  HD2 PHE A  58     -11.969  -5.247  11.334  1.00  0.00      A     
ATOM    954  CE2 PHE A  58     -13.341  -5.176   9.702  1.00  0.00      A    C
ATOM    955  HE2 PHE A  58     -13.833  -6.014  10.173  1.00  0.00      A     
ATOM    956  C   PHE A  58      -9.213  -1.068   9.645  1.00  0.00      A    C
ATOM    957  O   PHE A  58      -9.647  -0.450   8.687  1.00  0.00      A    O
ATOM    958  N   ASP A  59      -8.663  -0.317  10.676  1.00  0.00      A    N
ATOM    959  HN  ASP A  59      -8.289  -0.748  11.493  1.00  0.00      A     
ATOM    960  CA  ASP A  59      -8.832   1.161  10.751  1.00  0.00      A    C
ATOM    961  HA  ASP A  59      -9.767   1.511  10.340  1.00  0.00      A     
ATOM    962  CB  ASP A  59      -8.433   1.680  12.120  1.00  0.00      A    C
ATOM    963  HB1 ASP A  59      -7.539   1.136  12.494  1.00  0.00      A     
ATOM    964  HB2 ASP A  59      -8.275   2.779  12.156  1.00  0.00      A     
ATOM    965  CG  ASP A  59      -9.565   1.271  13.078  1.00  0.00      A    C
ATOM    966  OD1 ASP A  59     -10.788   1.120  12.604  1.00  0.00      A    O
ATOM    967  OD2 ASP A  59      -9.352   1.222  14.339  1.00  0.00      A    O
ATOM    968  C   ASP A  59      -7.842   1.839   9.674  1.00  0.00      A    C
ATOM    969  O   ASP A  59      -8.057   2.811   9.000  1.00  0.00      A    O
ATOM    970  N   PHE A  60      -6.778   1.098   9.404  1.00  0.00      A    N
ATOM    971  HN  PHE A  60      -6.564   0.333  10.007  1.00  0.00      A     
ATOM    972  CA  PHE A  60      -5.854   1.400   8.347  1.00  0.00      A    C
ATOM    973  HA  PHE A  60      -5.513   2.419   8.456  1.00  0.00      A     
ATOM    974  CB  PHE A  60      -4.474   0.666   8.489  1.00  0.00      A    C
ATOM    975  HB1 PHE A  60      -4.181   0.901   9.534  1.00  0.00      A     
ATOM    976  HB2 PHE A  60      -4.650  -0.395   8.208  1.00  0.00      A     
ATOM    977  CG  PHE A  60      -3.322   1.143   7.607  1.00  0.00      A    C
ATOM    978  CD1 PHE A  60      -2.500   0.250   7.084  1.00  0.00      A    C
ATOM    979  HD1 PHE A  60      -2.679  -0.787   7.327  1.00  0.00      A     
ATOM    980  CE1 PHE A  60      -1.559   0.640   6.190  1.00  0.00      A    C
ATOM    981  HE1 PHE A  60      -0.913  -0.120   5.777  1.00  0.00      A     
ATOM    982  CZ  PHE A  60      -1.420   2.001   5.864  1.00  0.00      A    C
ATOM    983  HZ  PHE A  60      -0.726   2.343   5.111  1.00  0.00      A     
ATOM    984  CD2 PHE A  60      -3.150   2.565   7.442  1.00  0.00      A    C
ATOM    985  HD2 PHE A  60      -3.730   3.250   8.042  1.00  0.00      A     
ATOM    986  CE2 PHE A  60      -2.178   2.984   6.560  1.00  0.00      A    C
ATOM    987  HE2 PHE A  60      -1.971   4.021   6.342  1.00  0.00      A     
ATOM    988  C   PHE A  60      -6.471   1.253   6.949  1.00  0.00      A    C
ATOM    989  O   PHE A  60      -6.539   2.110   6.099  1.00  0.00      A    O
ATOM    990  N   VAL A  61      -7.062   0.104   6.657  1.00  0.00      A    N
ATOM    991  HN  VAL A  61      -6.886  -0.534   7.403  1.00  0.00      A     
ATOM    992  CA  VAL A  61      -7.758  -0.259   5.410  1.00  0.00      A    C
ATOM    993  HA  VAL A  61      -7.111   0.034   4.596  1.00  0.00      A     
ATOM    994  CB  VAL A  61      -7.777  -1.794   5.288  1.00  0.00      A    C
ATOM    995  HB  VAL A  61      -7.942  -2.336   6.243  1.00  0.00      A     
ATOM    996  CG1 VAL A  61      -8.858  -2.187   4.322  1.00  0.00      A    C
ATOM    997 HG11 VAL A  61      -8.770  -3.276   4.122  1.00  0.00      A     
ATOM    998 HG12 VAL A  61      -9.896  -1.942   4.634  1.00  0.00      A     
ATOM    999 HG13 VAL A  61      -8.697  -1.705   3.334  1.00  0.00      A     
ATOM   1000  CG2 VAL A  61      -6.474  -2.274   4.628  1.00  0.00      A    C
ATOM   1001 HG21 VAL A  61      -6.407  -1.957   3.565  1.00  0.00      A     
ATOM   1002 HG22 VAL A  61      -5.649  -1.739   5.145  1.00  0.00      A     
ATOM   1003 HG23 VAL A  61      -6.538  -3.376   4.756  1.00  0.00      A     
ATOM   1004  C   VAL A  61      -9.013   0.539   5.128  1.00  0.00      A    C
ATOM   1005  O   VAL A  61      -9.338   0.837   3.992  1.00  0.00      A    O
ATOM   1006  N   ARG A  62      -9.666   1.022   6.194  1.00  0.00      A    N
ATOM   1007  HN  ARG A  62      -9.535   0.638   7.104  1.00  0.00      A     
ATOM   1008  CA  ARG A  62     -10.808   1.988   6.148  1.00  0.00      A    C
ATOM   1009  HA  ARG A  62     -11.496   1.630   5.396  1.00  0.00      A     
ATOM   1010  CB  ARG A  62     -11.413   2.119   7.541  1.00  0.00      A    C
ATOM   1011  HB1 ARG A  62     -10.604   2.117   8.302  1.00  0.00      A     
ATOM   1012  HB2 ARG A  62     -11.979   3.073   7.602  1.00  0.00      A     
ATOM   1013  CG  ARG A  62     -12.374   0.975   7.985  1.00  0.00      A    C
ATOM   1014  HG1 ARG A  62     -13.285   1.145   7.372  1.00  0.00      A     
ATOM   1015  HG2 ARG A  62     -11.938  -0.016   7.735  1.00  0.00      A     
ATOM   1016  CD  ARG A  62     -12.597   1.174   9.548  1.00  0.00      A    C
ATOM   1017  HD1 ARG A  62     -11.739   0.895  10.196  1.00  0.00      A     
ATOM   1018  HD2 ARG A  62     -12.727   2.207   9.936  1.00  0.00      A     
ATOM   1019  NE  ARG A  62     -13.811   0.348   9.891  1.00  0.00      A    N
ATOM   1020  HE  ARG A  62     -14.662   0.524   9.396  1.00  0.00      A     
ATOM   1021  CZ  ARG A  62     -13.856  -0.548  10.839  1.00  0.00      A    C
ATOM   1022  NH1 ARG A  62     -12.885  -0.620  11.754  1.00  0.00      A    N
ATOM   1023 HH11 ARG A  62     -12.948  -1.131  12.611  1.00  0.00      A     
ATOM   1024 HH12 ARG A  62     -12.261   0.160  11.792  1.00  0.00      A     
ATOM   1025  NH2 ARG A  62     -14.878  -1.334  10.902  1.00  0.00      A    N
ATOM   1026 HH21 ARG A  62     -14.740  -2.064  11.572  1.00  0.00      A     
ATOM   1027 HH22 ARG A  62     -15.487  -1.361  10.110  1.00  0.00      A     
ATOM   1028  C   ARG A  62     -10.402   3.265   5.588  1.00  0.00      A    C
ATOM   1029  O   ARG A  62     -11.076   3.748   4.657  1.00  0.00      A    O
ATOM   1030  N   VAL A  63      -9.226   3.909   5.963  1.00  0.00      A    N
ATOM   1031  HN  VAL A  63      -8.643   3.449   6.628  1.00  0.00      A     
ATOM   1032  CA  VAL A  63      -8.880   5.157   5.230  1.00  0.00      A    C
ATOM   1033  HA  VAL A  63      -9.753   5.749   4.997  1.00  0.00      A     
ATOM   1034  CB  VAL A  63      -7.978   6.016   6.133  1.00  0.00      A    C
ATOM   1035  HB  VAL A  63      -7.029   5.550   6.476  1.00  0.00      A     
ATOM   1036  CG1 VAL A  63      -7.591   7.306   5.404  1.00  0.00      A    C
ATOM   1037 HG11 VAL A  63      -8.423   7.777   4.837  1.00  0.00      A     
ATOM   1038 HG12 VAL A  63      -7.167   8.113   6.039  1.00  0.00      A     
ATOM   1039 HG13 VAL A  63      -6.846   7.028   4.628  1.00  0.00      A     
ATOM   1040  CG2 VAL A  63      -8.697   6.414   7.422  1.00  0.00      A    C
ATOM   1041 HG21 VAL A  63      -9.260   5.609   7.941  1.00  0.00      A     
ATOM   1042 HG22 VAL A  63      -8.068   6.960   8.157  1.00  0.00      A     
ATOM   1043 HG23 VAL A  63      -9.548   7.102   7.231  1.00  0.00      A     
ATOM   1044  C   VAL A  63      -8.182   4.833   3.916  1.00  0.00      A    C
ATOM   1045  O   VAL A  63      -8.452   5.361   2.888  1.00  0.00      A    O
ATOM   1046  N   PHE A  64      -7.281   3.877   3.976  1.00  0.00      A    N
ATOM   1047  HN  PHE A  64      -7.190   3.408   4.851  1.00  0.00      A     
ATOM   1048  CA  PHE A  64      -6.349   3.601   2.894  1.00  0.00      A    C
ATOM   1049  HA  PHE A  64      -6.038   4.584   2.574  1.00  0.00      A     
ATOM   1050  CB  PHE A  64      -5.062   2.734   3.325  1.00  0.00      A    C
ATOM   1051  HB1 PHE A  64      -4.419   3.174   4.117  1.00  0.00      A     
ATOM   1052  HB2 PHE A  64      -5.346   1.704   3.629  1.00  0.00      A     
ATOM   1053  CG  PHE A  64      -4.159   2.478   2.250  1.00  0.00      A    C
ATOM   1054  CD1 PHE A  64      -4.059   1.209   1.616  1.00  0.00      A    C
ATOM   1055  HD1 PHE A  64      -4.608   0.374   2.027  1.00  0.00      A     
ATOM   1056  CE1 PHE A  64      -3.148   0.991   0.603  1.00  0.00      A    C
ATOM   1057  HE1 PHE A  64      -3.081   0.027   0.120  1.00  0.00      A     
ATOM   1058  CZ  PHE A  64      -2.273   2.054   0.283  1.00  0.00      A    C
ATOM   1059  HZ  PHE A  64      -1.490   1.890  -0.441  1.00  0.00      A     
ATOM   1060  CD2 PHE A  64      -3.316   3.548   1.911  1.00  0.00      A    C
ATOM   1061  HD2 PHE A  64      -3.529   4.534   2.296  1.00  0.00      A     
ATOM   1062  CE2 PHE A  64      -2.350   3.375   0.890  1.00  0.00      A    C
ATOM   1063  HE2 PHE A  64      -1.599   4.130   0.705  1.00  0.00      A     
ATOM   1064  C   PHE A  64      -7.096   2.991   1.667  1.00  0.00      A    C
ATOM   1065  O   PHE A  64      -7.008   3.389   0.486  1.00  0.00      A    O
ATOM   1066  N   GLY A  65      -7.848   1.909   1.914  1.00  0.00      A    N
ATOM   1067  HN  GLY A  65      -8.097   1.676   2.851  1.00  0.00      A     
ATOM   1068  CA  GLY A  65      -8.394   1.088   0.883  1.00  0.00      A    C
ATOM   1069  HA1 GLY A  65      -8.459   0.083   1.271  1.00  0.00      A     
ATOM   1070  HA2 GLY A  65      -7.808   1.093  -0.025  1.00  0.00      A     
ATOM   1071  C   GLY A  65      -9.799   1.506   0.476  1.00  0.00      A    C
ATOM   1072  O   GLY A  65     -10.116   1.737  -0.673  1.00  0.00      A    O
ATOM   1073  N   LEU A  66     -10.707   1.635   1.461  1.00  0.00      A    N
ATOM   1074  HN  LEU A  66     -10.588   1.459   2.435  1.00  0.00      A     
ATOM   1075  CA  LEU A  66     -12.148   1.934   1.120  1.00  0.00      A    C
ATOM   1076  HA  LEU A  66     -12.491   1.208   0.399  1.00  0.00      A     
ATOM   1077  CB  LEU A  66     -13.090   1.835   2.332  1.00  0.00      A    C
ATOM   1078  HB1 LEU A  66     -13.076   0.864   2.873  1.00  0.00      A     
ATOM   1079  HB2 LEU A  66     -12.731   2.472   3.169  1.00  0.00      A     
ATOM   1080  CG  LEU A  66     -14.608   2.149   2.152  1.00  0.00      A    C
ATOM   1081  HG  LEU A  66     -14.727   3.157   1.701  1.00  0.00      A     
ATOM   1082  CD1 LEU A  66     -15.389   1.134   1.221  1.00  0.00      A    C
ATOM   1083 HD11 LEU A  66     -14.857   1.198   0.248  1.00  0.00      A     
ATOM   1084 HD12 LEU A  66     -15.285   0.127   1.677  1.00  0.00      A     
ATOM   1085 HD13 LEU A  66     -16.473   1.375   1.175  1.00  0.00      A     
ATOM   1086  CD2 LEU A  66     -15.203   2.159   3.635  1.00  0.00      A    C
ATOM   1087 HD21 LEU A  66     -14.576   2.687   4.386  1.00  0.00      A     
ATOM   1088 HD22 LEU A  66     -16.232   2.571   3.703  1.00  0.00      A     
ATOM   1089 HD23 LEU A  66     -15.277   1.134   4.056  1.00  0.00      A     
ATOM   1090  C   LEU A  66     -12.371   3.316   0.421  1.00  0.00      A    C
ATOM   1091  O   LEU A  66     -13.205   3.418  -0.458  1.00  0.00      A    O
ATOM   1092  N   VAL A  67     -11.599   4.409   0.746  1.00  0.00      A    N
ATOM   1093  HN  VAL A  67     -11.011   4.248   1.535  1.00  0.00      A     
ATOM   1094  CA  VAL A  67     -11.601   5.660   0.169  1.00  0.00      A    C
ATOM   1095  HA  VAL A  67     -12.638   5.951   0.086  1.00  0.00      A     
ATOM   1096  CB  VAL A  67     -10.803   6.639   1.023  1.00  0.00      A    C
ATOM   1097  HB  VAL A  67      -9.715   6.415   1.010  1.00  0.00      A     
ATOM   1098  CG1 VAL A  67     -10.964   8.103   0.435  1.00  0.00      A    C
ATOM   1099 HG11 VAL A  67     -12.034   8.399   0.415  1.00  0.00      A     
ATOM   1100 HG12 VAL A  67     -10.482   8.900   1.041  1.00  0.00      A     
ATOM   1101 HG13 VAL A  67     -10.624   8.194  -0.619  1.00  0.00      A     
ATOM   1102  CG2 VAL A  67     -11.307   6.702   2.476  1.00  0.00      A    C
ATOM   1103 HG21 VAL A  67     -10.628   7.425   2.976  1.00  0.00      A     
ATOM   1104 HG22 VAL A  67     -12.329   7.136   2.516  1.00  0.00      A     
ATOM   1105 HG23 VAL A  67     -11.144   5.713   2.957  1.00  0.00      A     
ATOM   1106  C   VAL A  67     -11.256   5.707  -1.248  1.00  0.00      A    C
ATOM   1107  O   VAL A  67     -11.944   6.308  -2.045  1.00  0.00      A    O
ATOM   1108  N   ILE A  68     -10.264   4.965  -1.718  1.00  0.00      A    N
ATOM   1109  HN  ILE A  68      -9.623   4.456  -1.150  1.00  0.00      A     
ATOM   1110  CA  ILE A  68      -9.928   4.725  -3.102  1.00  0.00      A    C
ATOM   1111  HA  ILE A  68      -9.847   5.696  -3.567  1.00  0.00      A     
ATOM   1112  CB  ILE A  68      -8.567   4.029  -3.207  1.00  0.00      A    C
ATOM   1113  HB  ILE A  68      -8.707   2.987  -2.848  1.00  0.00      A     
ATOM   1114  CG2 ILE A  68      -8.249   3.804  -4.700  1.00  0.00      A    C
ATOM   1115 HG21 ILE A  68      -7.384   3.118  -4.826  1.00  0.00      A     
ATOM   1116 HG22 ILE A  68      -9.078   3.314  -5.254  1.00  0.00      A     
ATOM   1117 HG23 ILE A  68      -8.015   4.736  -5.258  1.00  0.00      A     
ATOM   1118  CG1 ILE A  68      -7.410   4.800  -2.538  1.00  0.00      A    C
ATOM   1119 HG11 ILE A  68      -7.469   4.851  -1.430  1.00  0.00      A     
ATOM   1120 HG12 ILE A  68      -6.417   4.354  -2.762  1.00  0.00      A     
ATOM   1121  CD  ILE A  68      -7.223   6.195  -3.206  1.00  0.00      A    C
ATOM   1122  HD1 ILE A  68      -8.131   6.816  -3.051  1.00  0.00      A     
ATOM   1123  HD2 ILE A  68      -6.385   6.634  -2.624  1.00  0.00      A     
ATOM   1124  HD3 ILE A  68      -7.027   6.161  -4.298  1.00  0.00      A     
ATOM   1125  C   ILE A  68     -11.037   4.007  -3.916  1.00  0.00      A    C
ATOM   1126  O   ILE A  68     -11.357   4.392  -5.047  1.00  0.00      A    O
ATOM   1127  N   ILE A  69     -11.725   3.004  -3.321  1.00  0.00      A    N
ATOM   1128  HN  ILE A  69     -11.476   2.707  -2.402  1.00  0.00      A     
ATOM   1129  CA  ILE A  69     -12.798   2.217  -3.923  1.00  0.00      A    C
ATOM   1130  HA  ILE A  69     -12.489   1.850  -4.890  1.00  0.00      A     
ATOM   1131  CB  ILE A  69     -13.191   1.017  -3.056  1.00  0.00      A    C
ATOM   1132  HB  ILE A  69     -13.453   1.304  -2.016  1.00  0.00      A     
ATOM   1133  CG2 ILE A  69     -14.386   0.193  -3.615  1.00  0.00      A    C
ATOM   1134 HG21 ILE A  69     -14.716  -0.718  -3.072  1.00  0.00      A     
ATOM   1135 HG22 ILE A  69     -15.217   0.876  -3.891  1.00  0.00      A     
ATOM   1136 HG23 ILE A  69     -14.072  -0.170  -4.617  1.00  0.00      A     
ATOM   1137  CG1 ILE A  69     -12.017   0.013  -2.844  1.00  0.00      A    C
ATOM   1138 HG11 ILE A  69     -11.939  -0.581  -3.779  1.00  0.00      A     
ATOM   1139 HG12 ILE A  69     -10.996   0.450  -2.830  1.00  0.00      A     
ATOM   1140  CD  ILE A  69     -12.011  -0.868  -1.583  1.00  0.00      A    C
ATOM   1141  HD1 ILE A  69     -13.015  -1.267  -1.324  1.00  0.00      A     
ATOM   1142  HD2 ILE A  69     -11.257  -1.664  -1.765  1.00  0.00      A     
ATOM   1143  HD3 ILE A  69     -11.641  -0.245  -0.741  1.00  0.00      A     
ATOM   1144  C   ILE A  69     -13.999   3.162  -4.179  1.00  0.00      A    C
ATOM   1145  O   ILE A  69     -14.373   3.308  -5.337  1.00  0.00      A    O
ATOM   1146  N   LEU A  70     -14.419   3.938  -3.208  1.00  0.00      A    N
ATOM   1147  HN  LEU A  70     -13.964   3.814  -2.330  1.00  0.00      A     
ATOM   1148  CA  LEU A  70     -15.474   4.897  -3.303  1.00  0.00      A    C
ATOM   1149  HA  LEU A  70     -16.291   4.359  -3.759  1.00  0.00      A     
ATOM   1150  CB  LEU A  70     -15.860   5.387  -1.834  1.00  0.00      A    C
ATOM   1151  HB1 LEU A  70     -14.930   5.731  -1.334  1.00  0.00      A     
ATOM   1152  HB2 LEU A  70     -16.545   6.247  -1.994  1.00  0.00      A     
ATOM   1153  CG  LEU A  70     -16.573   4.331  -0.954  1.00  0.00      A    C
ATOM   1154  HG  LEU A  70     -15.850   3.652  -0.454  1.00  0.00      A     
ATOM   1155  CD1 LEU A  70     -17.343   5.085   0.175  1.00  0.00      A    C
ATOM   1156 HD11 LEU A  70     -16.562   5.799   0.513  1.00  0.00      A     
ATOM   1157 HD12 LEU A  70     -18.271   5.563  -0.204  1.00  0.00      A     
ATOM   1158 HD13 LEU A  70     -17.538   4.418   1.041  1.00  0.00      A     
ATOM   1159  CD2 LEU A  70     -17.450   3.493  -1.861  1.00  0.00      A    C
ATOM   1160 HD21 LEU A  70     -18.223   2.906  -1.321  1.00  0.00      A     
ATOM   1161 HD22 LEU A  70     -18.016   4.108  -2.593  1.00  0.00      A     
ATOM   1162 HD23 LEU A  70     -16.957   2.727  -2.497  1.00  0.00      A     
ATOM   1163  C   LEU A  70     -15.148   6.151  -4.236  1.00  0.00      A    C
ATOM   1164  O   LEU A  70     -16.005   6.662  -4.997  1.00  0.00      A    O
ATOM   1165  N   PHE A  71     -13.915   6.698  -4.238  1.00  0.00      A    N
ATOM   1166  HN  PHE A  71     -13.202   6.283  -3.678  1.00  0.00      A     
ATOM   1167  CA  PHE A  71     -13.433   7.756  -5.097  1.00  0.00      A    C
ATOM   1168  HA  PHE A  71     -14.073   8.626  -5.113  1.00  0.00      A     
ATOM   1169  CB  PHE A  71     -11.970   8.117  -4.774  1.00  0.00      A    C
ATOM   1170  HB1 PHE A  71     -11.968   8.496  -3.730  1.00  0.00      A     
ATOM   1171  HB2 PHE A  71     -11.274   7.252  -4.797  1.00  0.00      A     
ATOM   1172  CG  PHE A  71     -11.292   9.125  -5.685  1.00  0.00      A    C
ATOM   1173  CD1 PHE A  71     -11.454  10.497  -5.355  1.00  0.00      A    C
ATOM   1174  HD1 PHE A  71     -12.001  10.778  -4.466  1.00  0.00      A     
ATOM   1175  CE1 PHE A  71     -10.959  11.459  -6.191  1.00  0.00      A    C
ATOM   1176  HE1 PHE A  71     -11.228  12.489  -6.009  1.00  0.00      A     
ATOM   1177  CZ  PHE A  71     -10.301  11.129  -7.369  1.00  0.00      A    C
ATOM   1178  HZ  PHE A  71      -9.818  11.873  -7.985  1.00  0.00      A     
ATOM   1179  CD2 PHE A  71     -10.677   8.800  -6.816  1.00  0.00      A    C
ATOM   1180  HD2 PHE A  71     -10.532   7.742  -6.973  1.00  0.00      A     
ATOM   1181  CE2 PHE A  71     -10.127   9.730  -7.689  1.00  0.00      A    C
ATOM   1182  HE2 PHE A  71      -9.547   9.393  -8.536  1.00  0.00      A     
ATOM   1183  C   PHE A  71     -13.576   7.299  -6.538  1.00  0.00      A    C
ATOM   1184  O   PHE A  71     -14.133   7.906  -7.445  1.00  0.00      A    O
ATOM   1185  N   THR A  72     -12.965   6.102  -6.815  1.00  0.00      A    N
ATOM   1186  HN  THR A  72     -12.538   5.674  -6.023  1.00  0.00      A     
ATOM   1187  CA  THR A  72     -12.938   5.382  -8.121  1.00  0.00      A    C
ATOM   1188  HA  THR A  72     -12.525   6.049  -8.863  1.00  0.00      A     
ATOM   1189  CB  THR A  72     -12.079   4.139  -8.299  1.00  0.00      A    C
ATOM   1190  HB  THR A  72     -12.152   3.713  -9.322  1.00  0.00      A     
ATOM   1191  OG1 THR A  72     -12.320   3.166  -7.330  1.00  0.00      A    O
ATOM   1192  HG1 THR A  72     -12.204   3.579  -6.471  1.00  0.00      A     
ATOM   1193  CG2 THR A  72     -10.633   4.656  -8.124  1.00  0.00      A    C
ATOM   1194 HG21 THR A  72     -10.198   5.118  -9.036  1.00  0.00      A     
ATOM   1195 HG22 THR A  72     -10.639   5.440  -7.337  1.00  0.00      A     
ATOM   1196 HG23 THR A  72      -9.939   3.858  -7.783  1.00  0.00      A     
ATOM   1197  C   THR A  72     -14.348   5.126  -8.612  1.00  0.00      A    C
ATOM   1198  O   THR A  72     -14.692   5.404  -9.744  1.00  0.00      A    O
ATOM   1199  CG  GLU A  73     -17.083   2.069  -7.086  1.00  0.00      A     
ATOM   1200  HG1 GLU A  73     -16.074   2.050  -6.622  1.00  0.00      A     
ATOM   1201  HG2 GLU A  73     -17.773   1.536  -6.397  1.00  0.00      A     
ATOM   1202  CD  GLU A  73     -16.915   1.415  -8.416  1.00  0.00      A     
ATOM   1203  OE1 GLU A  73     -15.937   0.901  -8.917  1.00  0.00      A     
ATOM   1204  OE2 GLU A  73     -18.066   1.584  -9.111  1.00  0.00      A     
ATOM   1205  HE2 GLU A  73     -18.052   1.100  -9.940  1.00  0.00      A     
ATOM   1206  N   GLU A  73     -15.341   4.612  -7.808  1.00  0.00      A    N
ATOM   1207  HN  GLU A  73     -15.095   4.240  -6.916  1.00  0.00      A     
ATOM   1208  CA  GLU A  73     -16.728   4.488  -8.222  1.00  0.00      A    C
ATOM   1209  HA  GLU A  73     -16.645   3.895  -9.121  1.00  0.00      A     
ATOM   1210  CB  GLU A  73     -17.465   3.622  -7.212  1.00  0.00      A    C
ATOM   1211  HB1 GLU A  73     -17.641   4.165  -6.259  1.00  0.00      A     
ATOM   1212  HB2 GLU A  73     -18.492   3.552  -7.631  1.00  0.00      A     
ATOM   1213  C   GLU A  73     -17.370   5.886  -8.520  1.00  0.00      A    C
ATOM   1214  O   GLU A  73     -18.231   6.037  -9.430  1.00  0.00      A    O
ATOM   1215  N   GLY A  74     -17.015   6.916  -7.891  1.00  0.00      A    N
ATOM   1216  HN  GLY A  74     -16.310   6.894  -7.186  1.00  0.00      A     
ATOM   1217  CA  GLY A  74     -17.462   8.267  -8.350  1.00  0.00      A    C
ATOM   1218  HA1 GLY A  74     -17.190   8.917  -7.532  1.00  0.00      A     
ATOM   1219  HA2 GLY A  74     -18.521   8.235  -8.556  1.00  0.00      A     
ATOM   1220  C   GLY A  74     -16.848   8.799  -9.623  1.00  0.00      A    C
ATOM   1221  O   GLY A  74     -17.561   9.472 -10.391  1.00  0.00      A    O
ATOM   1222  N   HSE A  75     -15.546   8.500  -9.907  1.00  0.00      A    N
ATOM   1223  HN  HSE A  75     -15.089   8.132  -9.101  1.00  0.00      A     
ATOM   1224  CA  HSE A  75     -14.858   8.702 -11.179  1.00  0.00      A    C
ATOM   1225  HA  HSE A  75     -14.644   9.680 -11.585  1.00  0.00      A     
ATOM   1226  CB  HSE A  75     -13.398   8.187 -10.984  1.00  0.00      A    C
ATOM   1227  HB1 HSE A  75     -12.998   8.545 -10.011  1.00  0.00      A     
ATOM   1228  HB2 HSE A  75     -13.376   7.076 -11.005  1.00  0.00      A     
ATOM   1229  ND1 HSE A  75     -12.224   8.206 -13.299  1.00  0.00      A    N
ATOM   1230  CG  HSE A  75     -12.326   8.742 -12.006  1.00  0.00      A    C
ATOM   1231  CE1 HSE A  75     -11.350   8.908 -13.897  1.00  0.00      A    C
ATOM   1232  HE1 HSE A  75     -11.061   8.749 -14.936  1.00  0.00      A     
ATOM   1233  NE2 HSE A  75     -10.761   9.828 -13.138  1.00  0.00      A    N
ATOM   1234  HE2 HSE A  75      -9.991  10.448 -13.287  1.00  0.00      A     
ATOM   1235  CD2 HSE A  75     -11.452   9.737 -11.883  1.00  0.00      A    C
ATOM   1236  HD2 HSE A  75     -11.076  10.365 -11.085  1.00  0.00      A     
ATOM   1237  C   HSE A  75     -15.585   7.947 -12.332  1.00  0.00      A    C
ATOM   1238  O   HSE A  75     -15.924   8.469 -13.397  1.00  0.00      A    O
ATOM   1239  N   ASN A  76     -16.022   6.631 -12.073  1.00  0.00      A    N
ATOM   1240  HN  ASN A  76     -15.827   6.206 -11.193  1.00  0.00      A     
ATOM   1241  CA  ASN A  76     -16.552   5.687 -13.050  1.00  0.00      A    C
ATOM   1242  HA  ASN A  76     -15.796   5.722 -13.820  1.00  0.00      A     
ATOM   1243  CB  ASN A  76     -16.499   4.306 -12.315  1.00  0.00      A    C
ATOM   1244  HB1 ASN A  76     -16.760   4.421 -11.241  1.00  0.00      A     
ATOM   1245  HB2 ASN A  76     -17.216   3.577 -12.749  1.00  0.00      A     
ATOM   1246  CG  ASN A  76     -15.063   3.768 -12.336  1.00  0.00      A    C
ATOM   1247  OD1 ASN A  76     -14.161   4.044 -13.154  1.00  0.00      A    O
ATOM   1248  ND2 ASN A  76     -14.877   2.763 -11.487  1.00  0.00      A    N
ATOM   1249 HD21 ASN A  76     -15.496   2.617 -10.715  1.00  0.00      A     
ATOM   1250 HD22 ASN A  76     -14.076   2.167 -11.525  1.00  0.00      A     
ATOM   1251  C   ASN A  76     -18.053   5.910 -13.428  1.00  0.00      A    C
ATOM   1252  O   ASN A  76     -18.622   5.283 -14.297  1.00  0.00      A    O
ATOM   1253  N   LEU A  77     -18.700   6.818 -12.721  1.00  0.00      A    N
ATOM   1254  HN  LEU A  77     -18.198   7.064 -11.895  1.00  0.00      A     
ATOM   1255  CA  LEU A  77     -20.098   7.325 -12.978  1.00  0.00      A    C
ATOM   1256  HA  LEU A  77     -20.787   6.493 -12.952  1.00  0.00      A     
ATOM   1257  CB  LEU A  77     -20.467   8.333 -11.957  1.00  0.00      A    C
ATOM   1258  HB1 LEU A  77     -20.467   7.862 -10.950  1.00  0.00      A     
ATOM   1259  HB2 LEU A  77     -19.689   9.115 -11.827  1.00  0.00      A     
ATOM   1260  CG  LEU A  77     -21.810   9.118 -12.125  1.00  0.00      A    C
ATOM   1261  HG  LEU A  77     -21.751   9.645 -13.102  1.00  0.00      A     
ATOM   1262  CD1 LEU A  77     -23.006   8.125 -12.077  1.00  0.00      A    C
ATOM   1263 HD11 LEU A  77     -22.915   7.364 -12.882  1.00  0.00      A     
ATOM   1264 HD12 LEU A  77     -22.976   7.584 -11.107  1.00  0.00      A     
ATOM   1265 HD13 LEU A  77     -23.933   8.735 -12.038  1.00  0.00      A     
ATOM   1266  CD2 LEU A  77     -21.865  10.230 -11.051  1.00  0.00      A    C
ATOM   1267 HD21 LEU A  77     -20.879  10.736 -10.959  1.00  0.00      A     
ATOM   1268 HD22 LEU A  77     -22.555  11.037 -11.377  1.00  0.00      A     
ATOM   1269 HD23 LEU A  77     -22.112   9.777 -10.068  1.00  0.00      A     
ATOM   1270  C   LEU A  77     -20.110   7.928 -14.389  1.00  0.00      A    C
ATOM   1271  O   LEU A  77     -19.310   8.562 -14.969  1.00  0.00      A    O
ATOM   1272  N   SER A  78     -21.192   7.592 -15.130  1.00  0.00      A    N
ATOM   1273  HN  SER A  78     -21.709   6.798 -14.820  1.00  0.00      A     
ATOM   1274  CA  SER A  78     -21.433   8.010 -16.516  1.00  0.00      A    C
ATOM   1275  HA  SER A  78     -20.553   8.497 -16.912  1.00  0.00      A     
ATOM   1276  CB  SER A  78     -21.753   6.855 -17.468  1.00  0.00      A    C
ATOM   1277  HB1 SER A  78     -20.819   6.260 -17.557  1.00  0.00      A     
ATOM   1278  HB2 SER A  78     -22.521   6.260 -16.929  1.00  0.00      A     
ATOM   1279  OG  SER A  78     -22.343   7.268 -18.741  1.00  0.00      A    O
ATOM   1280  HG1 SER A  78     -21.715   7.718 -19.312  1.00  0.00      A     
ATOM   1281  C   SER A  78     -22.617   8.997 -16.493  1.00  0.00      A    C
ATOM   1282  O   SER A  78     -23.717   8.599 -16.047  1.00  0.00      A    O
ATOM   1283  N   TRP A  79     -22.482  10.263 -16.868  1.00  0.00      A    N
ATOM   1284  HN  TRP A  79     -21.580  10.615 -17.104  1.00  0.00      A     
ATOM   1285  CA  TRP A  79     -23.530  11.280 -16.966  1.00  0.00      A    C
ATOM   1286  HA  TRP A  79     -24.114  11.238 -16.059  1.00  0.00      A     
ATOM   1287  CB  TRP A  79     -22.923  12.707 -16.998  1.00  0.00      A    C
ATOM   1288  HB1 TRP A  79     -22.623  12.982 -15.964  1.00  0.00      A     
ATOM   1289  HB2 TRP A  79     -22.088  12.632 -17.727  1.00  0.00      A     
ATOM   1290  CG  TRP A  79     -23.834  13.817 -17.448  1.00  0.00      A    C
ATOM   1291  CD1 TRP A  79     -23.731  14.687 -18.488  1.00  0.00      A    C
ATOM   1292  HD1 TRP A  79     -22.834  14.856 -19.065  1.00  0.00      A     
ATOM   1293  NE1 TRP A  79     -24.804  15.534 -18.457  1.00  0.00      A    N
ATOM   1294  HE1 TRP A  79     -24.686  16.420 -18.850  1.00  0.00      A     
ATOM   1295  CE2 TRP A  79     -25.712  15.156 -17.497  1.00  0.00      A    C
ATOM   1296  CD2 TRP A  79     -25.161  14.019 -16.873  1.00  0.00      A    C
ATOM   1297  CE3 TRP A  79     -25.747  13.450 -15.772  1.00  0.00      A    C
ATOM   1298  HE3 TRP A  79     -25.280  12.677 -15.179  1.00  0.00      A     
ATOM   1299  CZ3 TRP A  79     -26.987  13.907 -15.350  1.00  0.00      A    C
ATOM   1300  HZ3 TRP A  79     -27.407  13.490 -14.446  1.00  0.00      A     
ATOM   1301  CZ2 TRP A  79     -26.898  15.671 -16.995  1.00  0.00      A    C
ATOM   1302  HZ2 TRP A  79     -27.491  16.459 -17.435  1.00  0.00      A     
ATOM   1303  CH2 TRP A  79     -27.543  15.022 -15.895  1.00  0.00      A    C
ATOM   1304  HH2 TRP A  79     -28.524  15.392 -15.636  1.00  0.00      A     
ATOM   1305  C   TRP A  79     -24.572  10.861 -17.999  1.00  0.00      A    C
ATOM   1306  O   TRP A  79     -25.734  11.026 -17.863  1.00  0.00      A    O
ATOM   1307  N   ARG A  80     -24.119  10.195 -19.161  1.00  0.00      A    N
ATOM   1308  HN  ARG A  80     -23.123  10.153 -19.157  1.00  0.00      A     
ATOM   1309  CA  ARG A  80     -24.930   9.855 -20.324  1.00  0.00      A    C
ATOM   1310  HA  ARG A  80     -25.503  10.748 -20.525  1.00  0.00      A     
ATOM   1311  CB  ARG A  80     -24.052   9.740 -21.581  1.00  0.00      A    C
ATOM   1312  HB1 ARG A  80     -23.202   9.060 -21.361  1.00  0.00      A     
ATOM   1313  HB2 ARG A  80     -24.714   9.328 -22.373  1.00  0.00      A     
ATOM   1314  CG  ARG A  80     -23.540  11.106 -22.119  1.00  0.00      A    C
ATOM   1315  HG1 ARG A  80     -24.380  11.830 -22.194  1.00  0.00      A     
ATOM   1316  HG2 ARG A  80     -22.967  11.485 -21.246  1.00  0.00      A     
ATOM   1317  CD  ARG A  80     -22.797  10.959 -23.425  1.00  0.00      A    C
ATOM   1318  HD1 ARG A  80     -23.473  10.569 -24.216  1.00  0.00      A     
ATOM   1319  HD2 ARG A  80     -22.367  11.923 -23.770  1.00  0.00      A     
ATOM   1320  NE  ARG A  80     -21.604  10.046 -23.285  1.00  0.00      A    N
ATOM   1321  HE  ARG A  80     -21.489   9.682 -22.361  1.00  0.00      A     
ATOM   1322  CZ  ARG A  80     -20.984   9.413 -24.273  1.00  0.00      A    C
ATOM   1323  NH1 ARG A  80     -21.085   9.648 -25.578  1.00  0.00      A    N
ATOM   1324 HH11 ARG A  80     -20.552   9.171 -26.277  1.00  0.00      A     
ATOM   1325 HH12 ARG A  80     -21.711  10.364 -25.886  1.00  0.00      A     
ATOM   1326  NH2 ARG A  80     -20.243   8.333 -23.951  1.00  0.00      A    N
ATOM   1327 HH21 ARG A  80     -19.906   7.718 -24.664  1.00  0.00      A     
ATOM   1328 HH22 ARG A  80     -20.254   8.005 -23.007  1.00  0.00      A     
ATOM   1329  C   ARG A  80     -25.891   8.790 -20.100  1.00  0.00      A    C
ATOM   1330  O   ARG A  80     -27.071   8.893 -20.431  1.00  0.00      A    O
ATOM   1331  N   LEU A  81     -25.424   7.686 -19.489  1.00  0.00      A    N
ATOM   1332  HN  LEU A  81     -24.455   7.521 -19.323  1.00  0.00      A     
ATOM   1333  CA  LEU A  81     -26.285   6.635 -19.061  1.00  0.00      A    C
ATOM   1334  HA  LEU A  81     -26.984   6.248 -19.788  1.00  0.00      A     
ATOM   1335  CB  LEU A  81     -25.407   5.340 -18.624  1.00  0.00      A    C
ATOM   1336  HB1 LEU A  81     -24.673   5.788 -17.920  1.00  0.00      A     
ATOM   1337  HB2 LEU A  81     -26.060   4.520 -18.256  1.00  0.00      A     
ATOM   1338  CG  LEU A  81     -24.604   4.747 -19.802  1.00  0.00      A    C
ATOM   1339  HG  LEU A  81     -23.971   5.568 -20.203  1.00  0.00      A     
ATOM   1340  CD1 LEU A  81     -23.756   3.575 -19.304  1.00  0.00      A    C
ATOM   1341 HD11 LEU A  81     -23.617   2.845 -20.129  1.00  0.00      A     
ATOM   1342 HD12 LEU A  81     -22.852   3.970 -18.793  1.00  0.00      A     
ATOM   1343 HD13 LEU A  81     -24.351   3.087 -18.503  1.00  0.00      A     
ATOM   1344  CD2 LEU A  81     -25.486   4.330 -20.977  1.00  0.00      A    C
ATOM   1345 HD21 LEU A  81     -26.277   3.579 -20.770  1.00  0.00      A     
ATOM   1346 HD22 LEU A  81     -25.942   5.276 -21.340  1.00  0.00      A     
ATOM   1347 HD23 LEU A  81     -24.761   4.014 -21.757  1.00  0.00      A     
ATOM   1348  C   LEU A  81     -27.278   7.158 -17.906  1.00  0.00      A    C
ATOM   1349  O   LEU A  81     -28.470   6.754 -17.810  1.00  0.00      A    O
ATOM   1350  N   LEU A  82     -26.790   8.034 -16.992  1.00  0.00      A    N
ATOM   1351  HN  LEU A  82     -25.911   8.505 -17.008  1.00  0.00      A     
ATOM   1352  CA  LEU A  82     -27.575   8.571 -15.912  1.00  0.00      A    C
ATOM   1353  HA  LEU A  82     -27.964   7.711 -15.386  1.00  0.00      A     
ATOM   1354  CB  LEU A  82     -26.666   9.301 -14.847  1.00  0.00      A    C
ATOM   1355  HB1 LEU A  82     -26.065   8.535 -14.313  1.00  0.00      A     
ATOM   1356  HB2 LEU A  82     -26.054  10.021 -15.433  1.00  0.00      A     
ATOM   1357  CG  LEU A  82     -27.553  10.142 -13.808  1.00  0.00      A    C
ATOM   1358  HG  LEU A  82     -28.113  10.837 -14.470  1.00  0.00      A     
ATOM   1359  CD1 LEU A  82     -28.469   9.198 -13.036  1.00  0.00      A    C
ATOM   1360 HD11 LEU A  82     -27.898   8.585 -12.307  1.00  0.00      A     
ATOM   1361 HD12 LEU A  82     -29.162   9.865 -12.480  1.00  0.00      A     
ATOM   1362 HD13 LEU A  82     -29.131   8.470 -13.553  1.00  0.00      A     
ATOM   1363  CD2 LEU A  82     -26.692  10.967 -12.715  1.00  0.00      A    C
ATOM   1364 HD21 LEU A  82     -25.839  11.360 -13.308  1.00  0.00      A     
ATOM   1365 HD22 LEU A  82     -27.171  11.902 -12.352  1.00  0.00      A     
ATOM   1366 HD23 LEU A  82     -26.318  10.326 -11.889  1.00  0.00      A     
ATOM   1367  C   LEU A  82     -28.761   9.341 -16.374  1.00  0.00      A    C
ATOM   1368  O   LEU A  82     -29.812   9.163 -15.832  1.00  0.00      A    O
ATOM   1369  N   LYS A  83     -28.570  10.343 -17.323  1.00  0.00      A    N
ATOM   1370  HN  LYS A  83     -27.615  10.514 -17.554  1.00  0.00      A     
ATOM   1371  CA  LYS A  83     -29.508  11.298 -17.766  1.00  0.00      A    C
ATOM   1372  HA  LYS A  83     -29.927  11.847 -16.935  1.00  0.00      A     
ATOM   1373  CB  LYS A  83     -28.724  12.347 -18.534  1.00  0.00      A    C
ATOM   1374  HB1 LYS A  83     -27.941  12.790 -17.881  1.00  0.00      A     
ATOM   1375  HB2 LYS A  83     -28.125  11.819 -19.306  1.00  0.00      A     
ATOM   1376  CG  LYS A  83     -29.542  13.353 -19.407  1.00  0.00      A    C
ATOM   1377  HG1 LYS A  83     -28.846  14.051 -19.919  1.00  0.00      A     
ATOM   1378  HG2 LYS A  83     -30.152  12.782 -20.140  1.00  0.00      A     
ATOM   1379  CD  LYS A  83     -30.541  14.152 -18.525  1.00  0.00      A    C
ATOM   1380  HD1 LYS A  83     -31.336  13.431 -18.236  1.00  0.00      A     
ATOM   1381  HD2 LYS A  83     -30.067  14.673 -17.666  1.00  0.00      A     
ATOM   1382  CE  LYS A  83     -31.344  15.229 -19.268  1.00  0.00      A    C
ATOM   1383  HE1 LYS A  83     -30.724  15.955 -19.836  1.00  0.00      A     
ATOM   1384  HE2 LYS A  83     -32.068  14.789 -19.986  1.00  0.00      A     
ATOM   1385  NZ  LYS A  83     -32.087  16.090 -18.324  1.00  0.00      A    N
ATOM   1386  HZ1 LYS A  83     -31.465  16.605 -17.669  1.00  0.00      A     
ATOM   1387  HZ2 LYS A  83     -32.555  16.899 -18.780  1.00  0.00      A     
ATOM   1388  HZ3 LYS A  83     -32.699  15.475 -17.751  1.00  0.00      A     
ATOM   1389  C   LYS A  83     -30.719  10.770 -18.516  1.00  0.00      A    C
ATOM   1390  O   LYS A  83     -31.876  11.242 -18.499  1.00  0.00      A    O
ATOM   1391  N   LYS A  84     -30.418   9.630 -19.177  1.00  0.00      A    N
ATOM   1392  HN  LYS A  84     -29.485   9.297 -19.069  1.00  0.00      A     
ATOM   1393  CA  LYS A  84     -31.290   8.735 -19.927  1.00  0.00      A    C
ATOM   1394  HA  LYS A  84     -31.953   9.401 -20.459  1.00  0.00      A     
ATOM   1395  CB  LYS A  84     -30.469   7.716 -20.763  1.00  0.00      A    C
ATOM   1396  HB1 LYS A  84     -29.752   7.297 -20.026  1.00  0.00      A     
ATOM   1397  HB2 LYS A  84     -31.105   6.883 -21.130  1.00  0.00      A     
ATOM   1398  CG  LYS A  84     -29.788   8.264 -22.024  1.00  0.00      A    C
ATOM   1399  HG1 LYS A  84     -30.559   8.453 -22.802  1.00  0.00      A     
ATOM   1400  HG2 LYS A  84     -29.318   9.256 -21.858  1.00  0.00      A     
ATOM   1401  CD  LYS A  84     -28.817   7.190 -22.507  1.00  0.00      A    C
ATOM   1402  HD1 LYS A  84     -28.138   6.765 -21.737  1.00  0.00      A     
ATOM   1403  HD2 LYS A  84     -29.453   6.304 -22.718  1.00  0.00      A     
ATOM   1404  CE  LYS A  84     -27.937   7.664 -23.723  1.00  0.00      A    C
ATOM   1405  HE1 LYS A  84     -28.627   7.788 -24.584  1.00  0.00      A     
ATOM   1406  HE2 LYS A  84     -27.387   8.623 -23.613  1.00  0.00      A     
ATOM   1407  NZ  LYS A  84     -27.088   6.531 -24.080  1.00  0.00      A    N
ATOM   1408  HZ1 LYS A  84     -26.219   6.689 -23.530  1.00  0.00      A     
ATOM   1409  HZ2 LYS A  84     -27.556   5.607 -23.990  1.00  0.00      A     
ATOM   1410  HZ3 LYS A  84     -26.848   6.776 -25.062  1.00  0.00      A     
ATOM   1411  C   LYS A  84     -32.198   7.936 -19.008  1.00  0.00      A    C
ATOM   1412  O   LYS A  84     -33.227   7.467 -19.387  1.00  0.00      A    O
ATOM   1413  N   ASN A  85     -31.784   7.537 -17.720  1.00  0.00      A    N
ATOM   1414  HN  ASN A  85     -30.916   7.857 -17.349  1.00  0.00      A     
ATOM   1415  CA  ASN A  85     -32.497   6.702 -16.786  1.00  0.00      A    C
ATOM   1416  HA  ASN A  85     -33.439   6.431 -17.240  1.00  0.00      A     
ATOM   1417  CB  ASN A  85     -31.627   5.415 -16.420  1.00  0.00      A    C
ATOM   1418  HB1 ASN A  85     -30.645   5.745 -16.020  1.00  0.00      A     
ATOM   1419  HB2 ASN A  85     -32.127   4.840 -15.611  1.00  0.00      A     
ATOM   1420  CG  ASN A  85     -31.536   4.477 -17.580  1.00  0.00      A    C
ATOM   1421  OD1 ASN A  85     -32.364   3.584 -17.849  1.00  0.00      A    O
ATOM   1422  ND2 ASN A  85     -30.358   4.588 -18.207  1.00  0.00      A    N
ATOM   1423 HD21 ASN A  85     -30.228   3.973 -18.985  1.00  0.00      A     
ATOM   1424 HD22 ASN A  85     -29.762   5.356 -17.975  1.00  0.00      A     
ATOM   1425  C   ASN A  85     -32.858   7.501 -15.558  1.00  0.00      A    C
ATOM   1426  O   ASN A  85     -33.357   6.948 -14.554  1.00  0.00      A    O
ATOM   1427  N   MET A  86     -32.624   8.812 -15.657  1.00  0.00      A    N
ATOM   1428  HN  MET A  86     -32.113   9.166 -16.437  1.00  0.00      A     
ATOM   1429  CA  MET A  86     -32.742   9.840 -14.631  1.00  0.00      A    C
ATOM   1430  HA  MET A  86     -31.857   9.769 -14.016  1.00  0.00      A     
ATOM   1431  CB  MET A  86     -32.609  11.294 -15.063  1.00  0.00      A    C
ATOM   1432  HB1 MET A  86     -31.713  11.534 -15.674  1.00  0.00      A     
ATOM   1433  HB2 MET A  86     -33.454  11.565 -15.730  1.00  0.00      A     
ATOM   1434  CG  MET A  86     -32.773  12.318 -13.879  1.00  0.00      A    C
ATOM   1435  HG1 MET A  86     -32.761  13.251 -14.482  1.00  0.00      A     
ATOM   1436  HG2 MET A  86     -33.727  12.248 -13.314  1.00  0.00      A     
ATOM   1437  SD  MET A  86     -31.389  12.559 -12.684  1.00  0.00      A   SE
ATOM   1438  CE  MET A  86     -30.306  13.451 -13.881  1.00  0.00      A    C
ATOM   1439  HE1 MET A  86     -30.532  13.338 -14.963  1.00  0.00      A     
ATOM   1440  HE2 MET A  86     -30.625  14.485 -13.631  1.00  0.00      A     
ATOM   1441  HE3 MET A  86     -29.216  13.328 -13.706  1.00  0.00      A     
ATOM   1442  C   MET A  86     -33.876   9.622 -13.568  1.00  0.00      A    C
ATOM   1443  O   MET A  86     -33.481   9.387 -12.419  1.00  0.00      A    O
ATOM   1444  N   PRO A  87     -35.196   9.669 -13.905  1.00  0.00      A    N
ATOM   1445  CD  PRO A  87     -35.827   9.980 -15.225  1.00  0.00      A    C
ATOM   1446  HD1 PRO A  87     -35.443   9.426 -16.108  1.00  0.00      A     
ATOM   1447  HD2 PRO A  87     -35.838  11.089 -15.167  1.00  0.00      A     
ATOM   1448  CA  PRO A  87     -36.150   9.560 -12.836  1.00  0.00      A    C
ATOM   1449  HA  PRO A  87     -35.857  10.259 -12.066  1.00  0.00      A     
ATOM   1450  CB  PRO A  87     -37.419  10.075 -13.482  1.00  0.00      A    C
ATOM   1451  HB1 PRO A  87     -37.267  11.169 -13.361  1.00  0.00      A     
ATOM   1452  HB2 PRO A  87     -38.326   9.723 -12.946  1.00  0.00      A     
ATOM   1453  CG  PRO A  87     -37.355   9.624 -14.935  1.00  0.00      A    C
ATOM   1454  HG1 PRO A  87     -38.062  10.227 -15.543  1.00  0.00      A     
ATOM   1455  HG2 PRO A  87     -37.558   8.532 -14.948  1.00  0.00      A     
ATOM   1456  C   PRO A  87     -36.257   8.165 -12.087  1.00  0.00      A    C
ATOM   1457  O   PRO A  87     -36.585   8.130 -10.896  1.00  0.00      A    O
ATOM   1458  N   THR A  88     -36.014   7.095 -12.740  1.00  0.00      A    N
ATOM   1459  HN  THR A  88     -35.678   7.072 -13.679  1.00  0.00      A     
ATOM   1460  CA  THR A  88     -35.823   5.777 -12.194  1.00  0.00      A    C
ATOM   1461  HA  THR A  88     -36.701   5.557 -11.604  1.00  0.00      A     
ATOM   1462  CB  THR A  88     -35.393   4.625 -13.215  1.00  0.00      A    C
ATOM   1463  HB  THR A  88     -34.529   4.921 -13.849  1.00  0.00      A     
ATOM   1464  OG1 THR A  88     -36.526   4.319 -14.094  1.00  0.00      A    O
ATOM   1465  HG1 THR A  88     -36.528   5.009 -14.761  1.00  0.00      A     
ATOM   1466  CG2 THR A  88     -35.124   3.336 -12.466  1.00  0.00      A    C
ATOM   1467 HG21 THR A  88     -34.178   3.527 -11.915  1.00  0.00      A     
ATOM   1468 HG22 THR A  88     -36.002   3.161 -11.807  1.00  0.00      A     
ATOM   1469 HG23 THR A  88     -34.941   2.426 -13.077  1.00  0.00      A     
ATOM   1470  C   THR A  88     -34.680   5.856 -11.129  1.00  0.00      A    C
ATOM   1471  O   THR A  88     -34.816   5.507  -9.968  1.00  0.00      A    O
ATOM   1472  N   ILE A  89     -33.475   6.384 -11.531  1.00  0.00      A    N
ATOM   1473  HN  ILE A  89     -33.371   6.674 -12.479  1.00  0.00      A     
ATOM   1474  CA  ILE A  89     -32.365   6.651 -10.622  1.00  0.00      A    C
ATOM   1475  HA  ILE A  89     -32.119   5.710 -10.155  1.00  0.00      A     
ATOM   1476  CB  ILE A  89     -31.132   7.132 -11.352  1.00  0.00      A    C
ATOM   1477  HB  ILE A  89     -31.338   8.061 -11.925  1.00  0.00      A     
ATOM   1478  CG2 ILE A  89     -30.021   7.437 -10.239  1.00  0.00      A    C
ATOM   1479 HG21 ILE A  89     -29.991   6.694  -9.414  1.00  0.00      A     
ATOM   1480 HG22 ILE A  89     -28.994   7.641 -10.613  1.00  0.00      A     
ATOM   1481 HG23 ILE A  89     -30.212   8.405  -9.729  1.00  0.00      A     
ATOM   1482  CG1 ILE A  89     -30.647   6.051 -12.375  1.00  0.00      A    C
ATOM   1483 HG11 ILE A  89     -31.381   5.867 -13.187  1.00  0.00      A     
ATOM   1484 HG12 ILE A  89     -29.736   6.462 -12.861  1.00  0.00      A     
ATOM   1485  CD  ILE A  89     -30.202   4.700 -11.718  1.00  0.00      A    C
ATOM   1486  HD1 ILE A  89     -31.043   4.134 -11.264  1.00  0.00      A     
ATOM   1487  HD2 ILE A  89     -29.716   4.165 -12.561  1.00  0.00      A     
ATOM   1488  HD3 ILE A  89     -29.442   4.876 -10.927  1.00  0.00      A     
ATOM   1489  C   ILE A  89     -32.744   7.555  -9.386  1.00  0.00      A    C
ATOM   1490  O   ILE A  89     -32.422   7.340  -8.254  1.00  0.00      A    O
ATOM   1491  N   VAL A  90     -33.470   8.604  -9.627  1.00  0.00      A    N
ATOM   1492  HN  VAL A  90     -33.707   8.701 -10.591  1.00  0.00      A     
ATOM   1493  CA  VAL A  90     -33.935   9.490  -8.632  1.00  0.00      A    C
ATOM   1494  HA  VAL A  90     -33.038   9.925  -8.216  1.00  0.00      A     
ATOM   1495  CB  VAL A  90     -34.729  10.693  -9.215  1.00  0.00      A    C
ATOM   1496  HB  VAL A  90     -35.608  10.239  -9.721  1.00  0.00      A     
ATOM   1497  CG1 VAL A  90     -35.273  11.595  -8.076  1.00  0.00      A    C
ATOM   1498 HG11 VAL A  90     -35.749  12.494  -8.522  1.00  0.00      A     
ATOM   1499 HG12 VAL A  90     -36.113  11.100  -7.543  1.00  0.00      A     
ATOM   1500 HG13 VAL A  90     -34.409  11.880  -7.438  1.00  0.00      A     
ATOM   1501  CG2 VAL A  90     -33.855  11.611 -10.031  1.00  0.00      A    C
ATOM   1502 HG21 VAL A  90     -33.478  11.143 -10.965  1.00  0.00      A     
ATOM   1503 HG22 VAL A  90     -34.429  12.503 -10.364  1.00  0.00      A     
ATOM   1504 HG23 VAL A  90     -33.077  12.075  -9.387  1.00  0.00      A     
ATOM   1505  C   VAL A  90     -34.781   8.871  -7.554  1.00  0.00      A    C
ATOM   1506  O   VAL A  90     -34.533   9.001  -6.417  1.00  0.00      A    O
ATOM   1507  N   THR A  91     -35.758   8.063  -7.969  1.00  0.00      A    N
ATOM   1508  HN  THR A  91     -35.956   7.990  -8.944  1.00  0.00      A     
ATOM   1509  CA  THR A  91     -36.598   7.258  -7.081  1.00  0.00      A    C
ATOM   1510  HA  THR A  91     -36.895   7.945  -6.302  1.00  0.00      A     
ATOM   1511  CB  THR A  91     -37.781   6.629  -7.862  1.00  0.00      A    C
ATOM   1512  HB  THR A  91     -37.330   6.045  -8.693  1.00  0.00      A     
ATOM   1513  OG1 THR A  91     -38.638   7.654  -8.409  1.00  0.00      A    O
ATOM   1514  HG1 THR A  91     -38.296   7.884  -9.276  1.00  0.00      A     
ATOM   1515  CG2 THR A  91     -38.730   5.674  -7.169  1.00  0.00      A    C
ATOM   1516 HG21 THR A  91     -39.454   5.353  -7.948  1.00  0.00      A     
ATOM   1517 HG22 THR A  91     -38.218   4.702  -7.005  1.00  0.00      A     
ATOM   1518 HG23 THR A  91     -39.209   6.161  -6.294  1.00  0.00      A     
ATOM   1519  C   THR A  91     -35.785   6.217  -6.288  1.00  0.00      A    C
ATOM   1520  O   THR A  91     -35.985   6.004  -5.122  1.00  0.00      A    O
ATOM   1521  N   LEU A  92     -34.878   5.449  -6.917  1.00  0.00      A    N
ATOM   1522  HN  LEU A  92     -34.695   5.540  -7.893  1.00  0.00      A     
ATOM   1523  CA  LEU A  92     -34.105   4.413  -6.176  1.00  0.00      A    C
ATOM   1524  HA  LEU A  92     -34.801   3.710  -5.743  1.00  0.00      A     
ATOM   1525  CB  LEU A  92     -33.277   3.522  -7.109  1.00  0.00      A    C
ATOM   1526  HB1 LEU A  92     -32.695   4.175  -7.795  1.00  0.00      A     
ATOM   1527  HB2 LEU A  92     -32.575   2.911  -6.503  1.00  0.00      A     
ATOM   1528  CG  LEU A  92     -34.048   2.483  -8.102  1.00  0.00      A    C
ATOM   1529  HG  LEU A  92     -34.881   3.089  -8.518  1.00  0.00      A     
ATOM   1530  CD1 LEU A  92     -33.062   1.887  -9.110  1.00  0.00      A    C
ATOM   1531 HD11 LEU A  92     -33.609   1.650 -10.048  1.00  0.00      A     
ATOM   1532 HD12 LEU A  92     -32.142   2.449  -9.379  1.00  0.00      A     
ATOM   1533 HD13 LEU A  92     -32.694   0.939  -8.662  1.00  0.00      A     
ATOM   1534  CD2 LEU A  92     -34.640   1.256  -7.391  1.00  0.00      A    C
ATOM   1535 HD21 LEU A  92     -33.880   0.713  -6.790  1.00  0.00      A     
ATOM   1536 HD22 LEU A  92     -35.555   1.597  -6.861  1.00  0.00      A     
ATOM   1537 HD23 LEU A  92     -35.092   0.640  -8.198  1.00  0.00      A     
ATOM   1538  C   LEU A  92     -33.237   4.965  -5.029  1.00  0.00      A    C
ATOM   1539  O   LEU A  92     -33.222   4.501  -3.930  1.00  0.00      A    O
ATOM   1540  CB  ASP A  93     -30.294   7.228  -5.156  1.00  0.00      A     
ATOM   1541  HB1 ASP A  93     -30.536   8.124  -5.767  1.00  0.00      A     
ATOM   1542  HB2 ASP A  93     -29.537   7.666  -4.471  1.00  0.00      A     
ATOM   1543  CG  ASP A  93     -29.678   6.280  -6.041  1.00  0.00      A     
ATOM   1544  OD1 ASP A  93     -29.477   6.226  -7.259  1.00  0.00      A     
ATOM   1545  OD2 ASP A  93     -29.185   5.309  -5.205  1.00  0.00      A     
ATOM   1546  HD2 ASP A  93     -28.599   4.794  -5.764  1.00  0.00      A     
ATOM   1547  N   ASP A  93     -32.589   6.118  -5.326  1.00  0.00      A    N
ATOM   1548  HN  ASP A  93     -32.441   6.453  -6.253  1.00  0.00      A     
ATOM   1549  CA  ASP A  93     -31.585   6.659  -4.418  1.00  0.00      A    C
ATOM   1550  HA  ASP A  93     -31.384   5.873  -3.706  1.00  0.00      A     
ATOM   1551  C   ASP A  93     -32.122   7.710  -3.423  1.00  0.00      A    C
ATOM   1552  O   ASP A  93     -31.394   8.147  -2.499  1.00  0.00      A    O
ATOM   1553  N   THR A  94     -33.377   8.184  -3.509  1.00  0.00      A    N
ATOM   1554  HN  THR A  94     -33.919   8.042  -4.333  1.00  0.00      A     
ATOM   1555  CA  THR A  94     -34.094   9.053  -2.617  1.00  0.00      A    C
ATOM   1556  HA  THR A  94     -33.320   9.528  -2.032  1.00  0.00      A     
ATOM   1557  CB  THR A  94     -34.919  10.218  -3.293  1.00  0.00      A    C
ATOM   1558  HB  THR A  94     -35.538  10.746  -2.537  1.00  0.00      A     
ATOM   1559  OG1 THR A  94     -35.844   9.855  -4.348  1.00  0.00      A    O
ATOM   1560  HG1 THR A  94     -35.280   9.594  -5.080  1.00  0.00      A     
ATOM   1561  CG2 THR A  94     -33.907  11.340  -3.742  1.00  0.00      A    C
ATOM   1562 HG21 THR A  94     -33.332  11.624  -2.835  1.00  0.00      A     
ATOM   1563 HG22 THR A  94     -33.150  10.887  -4.416  1.00  0.00      A     
ATOM   1564 HG23 THR A  94     -34.420  12.170  -4.275  1.00  0.00      A     
ATOM   1565  C   THR A  94     -34.946   8.143  -1.755  1.00  0.00      A    C
ATOM   1566  O   THR A  94     -34.499   7.598  -0.747  1.00  0.00      A    O
ATOM   1567  N   ILE A  95     -36.232   7.881  -2.116  1.00  0.00      A    N
ATOM   1568  HN  ILE A  95     -36.584   8.382  -2.903  1.00  0.00      A     
ATOM   1569  CA  ILE A  95     -37.223   7.139  -1.295  1.00  0.00      A    C
ATOM   1570  HA  ILE A  95     -37.268   7.636  -0.337  1.00  0.00      A     
ATOM   1571  CB  ILE A  95     -38.580   7.327  -1.864  1.00  0.00      A    C
ATOM   1572  HB  ILE A  95     -38.865   8.394  -1.742  1.00  0.00      A     
ATOM   1573  CG2 ILE A  95     -38.669   6.896  -3.391  1.00  0.00      A    C
ATOM   1574 HG21 ILE A  95     -38.149   7.691  -3.968  1.00  0.00      A     
ATOM   1575 HG22 ILE A  95     -38.176   5.923  -3.600  1.00  0.00      A     
ATOM   1576 HG23 ILE A  95     -39.733   6.776  -3.686  1.00  0.00      A     
ATOM   1577  CG1 ILE A  95     -39.631   6.540  -1.107  1.00  0.00      A    C
ATOM   1578 HG11 ILE A  95     -40.635   6.659  -1.567  1.00  0.00      A     
ATOM   1579 HG12 ILE A  95     -39.663   5.430  -1.078  1.00  0.00      A     
ATOM   1580  CD  ILE A  95     -39.826   7.030   0.393  1.00  0.00      A    C
ATOM   1581  HD1 ILE A  95     -38.930   6.793   1.006  1.00  0.00      A     
ATOM   1582  HD2 ILE A  95     -39.984   8.120   0.538  1.00  0.00      A     
ATOM   1583  HD3 ILE A  95     -40.664   6.429   0.804  1.00  0.00      A     
ATOM   1584  C   ILE A  95     -36.831   5.695  -1.000  1.00  0.00      A    C
ATOM   1585  O   ILE A  95     -36.921   5.234   0.103  1.00  0.00      A    O
ATOM   1586  N   GLY A  96     -36.342   5.002  -2.029  1.00  0.00      A    N
ATOM   1587  HN  GLY A  96     -36.232   5.472  -2.901  1.00  0.00      A     
ATOM   1588  CA  GLY A  96     -35.933   3.601  -1.885  1.00  0.00      A    C
ATOM   1589  HA1 GLY A  96     -35.646   3.317  -2.886  1.00  0.00      A     
ATOM   1590  HA2 GLY A  96     -36.780   2.989  -1.612  1.00  0.00      A     
ATOM   1591  C   GLY A  96     -34.922   3.217  -0.955  1.00  0.00      A    C
ATOM   1592  O   GLY A  96     -35.049   2.128  -0.423  1.00  0.00      A    O
ATOM   1593  N   LEU A  97     -33.806   3.993  -0.731  1.00  0.00      A    N
ATOM   1594  HN  LEU A  97     -33.709   4.906  -1.121  1.00  0.00      A     
ATOM   1595  CA  LEU A  97     -32.866   3.672   0.301  1.00  0.00      A    C
ATOM   1596  HA  LEU A  97     -32.487   2.677   0.119  1.00  0.00      A     
ATOM   1597  CB  LEU A  97     -31.733   4.741   0.300  1.00  0.00      A    C
ATOM   1598  HB1 LEU A  97     -31.407   4.623  -0.756  1.00  0.00      A     
ATOM   1599  HB2 LEU A  97     -31.931   5.829   0.403  1.00  0.00      A     
ATOM   1600  CG  LEU A  97     -30.567   4.364   1.272  1.00  0.00      A    C
ATOM   1601  HG  LEU A  97     -30.886   4.698   2.283  1.00  0.00      A     
ATOM   1602  CD1 LEU A  97     -30.138   2.931   1.318  1.00  0.00      A    C
ATOM   1603 HD11 LEU A  97     -29.276   2.869   2.017  1.00  0.00      A     
ATOM   1604 HD12 LEU A  97     -30.981   2.296   1.665  1.00  0.00      A     
ATOM   1605 HD13 LEU A  97     -29.800   2.565   0.325  1.00  0.00      A     
ATOM   1606  CD2 LEU A  97     -29.396   5.249   0.755  1.00  0.00      A    C
ATOM   1607 HD21 LEU A  97     -29.670   6.325   0.717  1.00  0.00      A     
ATOM   1608 HD22 LEU A  97     -28.647   5.278   1.575  1.00  0.00      A     
ATOM   1609 HD23 LEU A  97     -29.073   4.946  -0.265  1.00  0.00      A     
ATOM   1610  C   LEU A  97     -33.392   3.644   1.726  1.00  0.00      A    C
ATOM   1611  O   LEU A  97     -33.344   2.754   2.564  1.00  0.00      A    O
ATOM   1612  N   ILE A  98     -34.035   4.787   2.086  1.00  0.00      A    N
ATOM   1613  HN  ILE A  98     -34.087   5.588   1.494  1.00  0.00      A     
ATOM   1614  CA  ILE A  98     -34.527   5.100   3.389  1.00  0.00      A    C
ATOM   1615  HA  ILE A  98     -33.726   4.984   4.104  1.00  0.00      A     
ATOM   1616  CB  ILE A  98     -34.896   6.624   3.297  1.00  0.00      A    C
ATOM   1617  HB  ILE A  98     -35.663   6.885   2.537  1.00  0.00      A     
ATOM   1618  CG2 ILE A  98     -35.497   7.077   4.623  1.00  0.00      A    C
ATOM   1619 HG21 ILE A  98     -36.369   6.475   4.956  1.00  0.00      A     
ATOM   1620 HG22 ILE A  98     -34.825   7.144   5.505  1.00  0.00      A     
ATOM   1621 HG23 ILE A  98     -35.830   8.122   4.446  1.00  0.00      A     
ATOM   1622  CG1 ILE A  98     -33.686   7.446   2.822  1.00  0.00      A    C
ATOM   1623 HG11 ILE A  98     -33.378   7.239   1.775  1.00  0.00      A     
ATOM   1624 HG12 ILE A  98     -34.032   8.501   2.776  1.00  0.00      A     
ATOM   1625  CD  ILE A  98     -32.466   7.374   3.752  1.00  0.00      A    C
ATOM   1626  HD1 ILE A  98     -32.810   7.545   4.795  1.00  0.00      A     
ATOM   1627  HD2 ILE A  98     -31.849   6.451   3.700  1.00  0.00      A     
ATOM   1628  HD3 ILE A  98     -31.805   8.257   3.616  1.00  0.00      A     
ATOM   1629  C   ILE A  98     -35.719   4.234   3.833  1.00  0.00      A    C
ATOM   1630  O   ILE A  98     -35.798   3.782   4.952  1.00  0.00      A    O
ATOM   1631  N   LEU A  99     -36.673   3.979   2.845  1.00  0.00      A    N
ATOM   1632  HN  LEU A  99     -36.709   4.530   2.015  1.00  0.00      A     
ATOM   1633  CA  LEU A  99     -37.700   2.949   2.943  1.00  0.00      A    C
ATOM   1634  HA  LEU A  99     -38.368   3.071   3.782  1.00  0.00      A     
ATOM   1635  CB  LEU A  99     -38.442   3.043   1.533  1.00  0.00      A    C
ATOM   1636  HB1 LEU A  99     -38.770   4.103   1.477  1.00  0.00      A     
ATOM   1637  HB2 LEU A  99     -37.829   3.005   0.608  1.00  0.00      A     
ATOM   1638  CG  LEU A  99     -39.603   2.087   1.241  1.00  0.00      A    C
ATOM   1639  HG  LEU A  99     -39.299   1.025   1.121  1.00  0.00      A     
ATOM   1640  CD1 LEU A  99     -40.643   2.127   2.367  1.00  0.00      A    C
ATOM   1641 HD11 LEU A  99     -41.226   3.071   2.418  1.00  0.00      A     
ATOM   1642 HD12 LEU A  99     -41.338   1.316   2.062  1.00  0.00      A     
ATOM   1643 HD13 LEU A  99     -40.061   1.929   3.293  1.00  0.00      A     
ATOM   1644  CD2 LEU A  99     -40.239   2.570  -0.073  1.00  0.00      A    C
ATOM   1645 HD21 LEU A  99     -39.539   2.704  -0.925  1.00  0.00      A     
ATOM   1646 HD22 LEU A  99     -41.080   1.921  -0.398  1.00  0.00      A     
ATOM   1647 HD23 LEU A  99     -40.593   3.617   0.042  1.00  0.00      A     
ATOM   1648  C   LEU A  99     -37.094   1.519   3.131  1.00  0.00      A    C
ATOM   1649  O   LEU A  99     -37.520   0.765   4.018  1.00  0.00      A    O
ATOM   1650  N   THR A 100     -36.039   1.156   2.353  1.00  0.00      A    N
ATOM   1651  HN  THR A 100     -35.592   1.797   1.735  1.00  0.00      A     
ATOM   1652  CA  THR A 100     -35.357  -0.117   2.581  1.00  0.00      A    C
ATOM   1653  HA  THR A 100     -36.087  -0.899   2.432  1.00  0.00      A     
ATOM   1654  CB  THR A 100     -34.105  -0.353   1.716  1.00  0.00      A    C
ATOM   1655  HB  THR A 100     -33.397   0.503   1.692  1.00  0.00      A     
ATOM   1656  OG1 THR A 100     -34.354  -0.385   0.285  1.00  0.00      A    O
ATOM   1657  HG1 THR A 100     -34.565   0.497  -0.030  1.00  0.00      A     
ATOM   1658  CG2 THR A 100     -33.481  -1.725   2.036  1.00  0.00      A    C
ATOM   1659 HG21 THR A 100     -32.790  -1.691   2.905  1.00  0.00      A     
ATOM   1660 HG22 THR A 100     -34.261  -2.503   2.179  1.00  0.00      A     
ATOM   1661 HG23 THR A 100     -32.804  -2.074   1.227  1.00  0.00      A     
ATOM   1662  C   THR A 100     -34.792  -0.333   4.023  1.00  0.00      A    C
ATOM   1663  O   THR A 100     -35.019  -1.306   4.764  1.00  0.00      A    O
ATOM   1664  N   ALA A 101     -34.082   0.679   4.466  1.00  0.00      A    N
ATOM   1665  HN  ALA A 101     -33.949   1.425   3.818  1.00  0.00      A     
ATOM   1666  CA  ALA A 101     -33.582   0.863   5.823  1.00  0.00      A    C
ATOM   1667  HA  ALA A 101     -32.801   0.130   5.959  1.00  0.00      A     
ATOM   1668  CB  ALA A 101     -32.892   2.303   5.787  1.00  0.00      A    C
ATOM   1669  HB1 ALA A 101     -32.049   2.143   5.081  1.00  0.00      A     
ATOM   1670  HB2 ALA A 101     -33.519   3.078   5.297  1.00  0.00      A     
ATOM   1671  HB3 ALA A 101     -32.509   2.666   6.765  1.00  0.00      A     
ATOM   1672  C   ALA A 101     -34.625   0.789   6.930  1.00  0.00      A    C
ATOM   1673  O   ALA A 101     -34.378   0.102   7.884  1.00  0.00      A    O
ATOM   1674  N   LEU A 102     -35.792   1.466   6.755  1.00  0.00      A    N
ATOM   1675  HN  LEU A 102     -35.928   2.123   6.018  1.00  0.00      A     
ATOM   1676  CA  LEU A 102     -36.986   1.266   7.650  1.00  0.00      A    C
ATOM   1677  HA  LEU A 102     -36.735   1.590   8.649  1.00  0.00      A     
ATOM   1678  CB  LEU A 102     -38.085   2.254   7.166  1.00  0.00      A    C
ATOM   1679  HB1 LEU A 102     -38.176   2.151   6.064  1.00  0.00      A     
ATOM   1680  HB2 LEU A 102     -39.068   2.032   7.635  1.00  0.00      A     
ATOM   1681  CG  LEU A 102     -37.780   3.752   7.389  1.00  0.00      A    C
ATOM   1682  HG  LEU A 102     -36.696   3.950   7.243  1.00  0.00      A     
ATOM   1683  CD1 LEU A 102     -38.709   4.568   6.399  1.00  0.00      A    C
ATOM   1684 HD11 LEU A 102     -38.398   5.622   6.565  1.00  0.00      A     
ATOM   1685 HD12 LEU A 102     -38.599   4.379   5.309  1.00  0.00      A     
ATOM   1686 HD13 LEU A 102     -39.783   4.526   6.679  1.00  0.00      A     
ATOM   1687  CD2 LEU A 102     -37.992   4.090   8.864  1.00  0.00      A    C
ATOM   1688 HD21 LEU A 102     -37.672   3.222   9.480  1.00  0.00      A     
ATOM   1689 HD22 LEU A 102     -37.550   5.058   9.182  1.00  0.00      A     
ATOM   1690 HD23 LEU A 102     -39.083   4.151   9.063  1.00  0.00      A     
ATOM   1691  C   LEU A 102     -37.542  -0.189   7.817  1.00  0.00      A    C
ATOM   1692  O   LEU A 102     -37.765  -0.685   8.942  1.00  0.00      A    O
ATOM   1693  N   ILE A 103     -37.749  -0.835   6.717  1.00  0.00      A    N
ATOM   1694  HN  ILE A 103     -37.587  -0.458   5.809  1.00  0.00      A     
ATOM   1695  CA  ILE A 103     -38.285  -2.202   6.662  1.00  0.00      A    C
ATOM   1696  HA  ILE A 103     -39.156  -2.047   7.281  1.00  0.00      A     
ATOM   1697  CB  ILE A 103     -38.683  -2.655   5.260  1.00  0.00      A    C
ATOM   1698  HB  ILE A 103     -37.735  -2.804   4.699  1.00  0.00      A     
ATOM   1699  CG2 ILE A 103     -39.390  -4.009   5.350  1.00  0.00      A    C
ATOM   1700 HG21 ILE A 103     -38.722  -4.751   5.838  1.00  0.00      A     
ATOM   1701 HG22 ILE A 103     -40.286  -3.906   5.998  1.00  0.00      A     
ATOM   1702 HG23 ILE A 103     -39.668  -4.415   4.354  1.00  0.00      A     
ATOM   1703  CG1 ILE A 103     -39.564  -1.627   4.644  1.00  0.00      A    C
ATOM   1704 HG11 ILE A 103     -40.530  -1.915   5.112  1.00  0.00      A     
ATOM   1705 HG12 ILE A 103     -39.246  -0.570   4.767  1.00  0.00      A     
ATOM   1706  CD  ILE A 103     -39.824  -1.721   3.080  1.00  0.00      A    C
ATOM   1707  HD1 ILE A 103     -38.885  -1.376   2.596  1.00  0.00      A     
ATOM   1708  HD2 ILE A 103     -40.089  -2.774   2.846  1.00  0.00      A     
ATOM   1709  HD3 ILE A 103     -40.620  -1.040   2.710  1.00  0.00      A     
ATOM   1710  C   ILE A 103     -37.349  -3.204   7.292  1.00  0.00      A    C
ATOM   1711  O   ILE A 103     -37.671  -3.865   8.201  1.00  0.00      A    O
ATOM   1712  N   ALA A 104     -36.004  -3.053   6.925  1.00  0.00      A    N
ATOM   1713  HN  ALA A 104     -35.712  -2.568   6.105  1.00  0.00      A     
ATOM   1714  CA  ALA A 104     -34.875  -3.709   7.530  1.00  0.00      A    C
ATOM   1715  HA  ALA A 104     -35.177  -4.739   7.409  1.00  0.00      A     
ATOM   1716  CB  ALA A 104     -33.569  -3.383   6.731  1.00  0.00      A    C
ATOM   1717  HB1 ALA A 104     -33.594  -3.668   5.657  1.00  0.00      A     
ATOM   1718  HB2 ALA A 104     -33.139  -2.362   6.822  1.00  0.00      A     
ATOM   1719  HB3 ALA A 104     -32.835  -4.075   7.197  1.00  0.00      A     
ATOM   1720  C   ALA A 104     -34.738  -3.408   8.999  1.00  0.00      A    C
ATOM   1721  O   ALA A 104     -34.441  -4.228   9.843  1.00  0.00      A    O
ATOM   1722  N   GLY A 105     -34.965  -2.168   9.403  1.00  0.00      A    N
ATOM   1723  HN  GLY A 105     -34.992  -1.451   8.711  1.00  0.00      A     
ATOM   1724  CA  GLY A 105     -35.203  -1.747  10.832  1.00  0.00      A    C
ATOM   1725  HA1 GLY A 105     -35.410  -0.696  10.699  1.00  0.00      A     
ATOM   1726  HA2 GLY A 105     -34.272  -1.972  11.331  1.00  0.00      A     
ATOM   1727  C   GLY A 105     -36.252  -2.409  11.587  1.00  0.00      A    C
ATOM   1728  O   GLY A 105     -35.961  -2.926  12.633  1.00  0.00      A    O
ATOM   1729  N   PHE A 106     -37.480  -2.542  11.049  1.00  0.00      A    N
ATOM   1730  HN  PHE A 106     -37.706  -1.871  10.347  1.00  0.00      A     
ATOM   1731  CA  PHE A 106     -38.563  -3.332  11.514  1.00  0.00      A    C
ATOM   1732  HA  PHE A 106     -38.726  -2.995  12.527  1.00  0.00      A     
ATOM   1733  CB  PHE A 106     -39.811  -3.059  10.569  1.00  0.00      A    C
ATOM   1734  HB1 PHE A 106     -40.181  -2.047  10.840  1.00  0.00      A     
ATOM   1735  HB2 PHE A 106     -39.390  -2.970   9.545  1.00  0.00      A     
ATOM   1736  CG  PHE A 106     -40.969  -4.060  10.550  1.00  0.00      A    C
ATOM   1737  CD1 PHE A 106     -41.467  -4.388   9.289  1.00  0.00      A    C
ATOM   1738  HD1 PHE A 106     -40.993  -3.945   8.426  1.00  0.00      A     
ATOM   1739  CE1 PHE A 106     -42.542  -5.346   9.154  1.00  0.00      A    C
ATOM   1740  HE1 PHE A 106     -42.809  -5.730   8.181  1.00  0.00      A     
ATOM   1741  CZ  PHE A 106     -43.182  -5.880  10.269  1.00  0.00      A    C
ATOM   1742  HZ  PHE A 106     -44.054  -6.489  10.082  1.00  0.00      A     
ATOM   1743  CD2 PHE A 106     -41.691  -4.492  11.704  1.00  0.00      A    C
ATOM   1744  HD2 PHE A 106     -41.432  -4.281  12.731  1.00  0.00      A     
ATOM   1745  CE2 PHE A 106     -42.864  -5.280  11.502  1.00  0.00      A    C
ATOM   1746  HE2 PHE A 106     -43.337  -5.658  12.396  1.00  0.00      A     
ATOM   1747  C   PHE A 106     -38.273  -4.842  11.523  1.00  0.00      A    C
ATOM   1748  O   PHE A 106     -38.593  -5.572  12.444  1.00  0.00      A    O
ATOM   1749  N   ILE A 107     -37.648  -5.414  10.549  1.00  0.00      A    N
ATOM   1750  HN  ILE A 107     -37.412  -4.871   9.746  1.00  0.00      A     
ATOM   1751  CA  ILE A 107     -37.392  -6.881  10.658  1.00  0.00      A    C
ATOM   1752  HA  ILE A 107     -38.303  -7.331  11.024  1.00  0.00      A     
ATOM   1753  CB  ILE A 107     -36.998  -7.418   9.171  1.00  0.00      A    C
ATOM   1754  HB  ILE A 107     -36.197  -6.730   8.824  1.00  0.00      A     
ATOM   1755  CG2 ILE A 107     -36.463  -8.880   9.243  1.00  0.00      A    C
ATOM   1756 HG21 ILE A 107     -37.075  -9.564   9.870  1.00  0.00      A     
ATOM   1757 HG22 ILE A 107     -36.345  -9.319   8.229  1.00  0.00      A     
ATOM   1758 HG23 ILE A 107     -35.445  -8.845   9.686  1.00  0.00      A     
ATOM   1759  CG1 ILE A 107     -38.193  -7.206   8.106  1.00  0.00      A    C
ATOM   1760 HG11 ILE A 107     -39.044  -7.868   8.375  1.00  0.00      A     
ATOM   1761 HG12 ILE A 107     -38.529  -6.154   8.224  1.00  0.00      A     
ATOM   1762  CD  ILE A 107     -37.671  -7.396   6.698  1.00  0.00      A    C
ATOM   1763  HD1 ILE A 107     -36.729  -6.848   6.482  1.00  0.00      A     
ATOM   1764  HD2 ILE A 107     -37.534  -8.496   6.625  1.00  0.00      A     
ATOM   1765  HD3 ILE A 107     -38.451  -7.124   5.954  1.00  0.00      A     
ATOM   1766  C   ILE A 107     -36.298  -7.326  11.644  1.00  0.00      A    C
ATOM   1767  O   ILE A 107     -36.410  -8.346  12.344  1.00  0.00      A    O
ATOM   1768  N   PHE A 108     -35.277  -6.457  11.877  1.00  0.00      A    N
ATOM   1769  HN  PHE A 108     -35.180  -5.536  11.507  1.00  0.00      A     
ATOM   1770  CA  PHE A 108     -34.299  -6.655  12.952  1.00  0.00      A    C
ATOM   1771  HA  PHE A 108     -33.881  -7.639  12.804  1.00  0.00      A     
ATOM   1772  CB  PHE A 108     -33.115  -5.587  12.782  1.00  0.00      A    C
ATOM   1773  HB1 PHE A 108     -32.767  -5.675  11.731  1.00  0.00      A     
ATOM   1774  HB2 PHE A 108     -33.588  -4.587  12.891  1.00  0.00      A     
ATOM   1775  CG  PHE A 108     -31.879  -6.004  13.701  1.00  0.00      A    C
ATOM   1776  CD1 PHE A 108     -30.918  -6.975  13.352  1.00  0.00      A    C
ATOM   1777  HD1 PHE A 108     -30.963  -7.381  12.353  1.00  0.00      A     
ATOM   1778  CE1 PHE A 108     -29.899  -7.344  14.190  1.00  0.00      A    C
ATOM   1779  HE1 PHE A 108     -29.204  -8.122  13.913  1.00  0.00      A     
ATOM   1780  CZ  PHE A 108     -29.753  -6.738  15.481  1.00  0.00      A    C
ATOM   1781  HZ  PHE A 108     -28.973  -6.971  16.191  1.00  0.00      A     
ATOM   1782  CD2 PHE A 108     -31.839  -5.452  14.991  1.00  0.00      A    C
ATOM   1783  HD2 PHE A 108     -32.605  -4.740  15.260  1.00  0.00      A     
ATOM   1784  CE2 PHE A 108     -30.746  -5.844  15.856  1.00  0.00      A    C
ATOM   1785  HE2 PHE A 108     -30.650  -5.354  16.814  1.00  0.00      A     
ATOM   1786  C   PHE A 108     -34.958  -6.604  14.291  1.00  0.00      A    C
ATOM   1787  O   PHE A 108     -34.729  -7.481  15.143  1.00  0.00      A    O
ATOM   1788  N   LYS A 109     -35.874  -5.599  14.425  1.00  0.00      A    N
ATOM   1789  HN  LYS A 109     -36.050  -4.894  13.743  1.00  0.00      A     
ATOM   1790  CA  LYS A 109     -36.678  -5.481  15.645  1.00  0.00      A    C
ATOM   1791  HA  LYS A 109     -36.120  -5.248  16.539  1.00  0.00      A     
ATOM   1792  CB  LYS A 109     -37.670  -4.213  15.413  1.00  0.00      A    C
ATOM   1793  HB1 LYS A 109     -36.901  -3.413  15.461  1.00  0.00      A     
ATOM   1794  HB2 LYS A 109     -38.152  -4.212  14.412  1.00  0.00      A     
ATOM   1795  CG  LYS A 109     -38.779  -4.020  16.468  1.00  0.00      A    C
ATOM   1796  HG1 LYS A 109     -39.599  -4.769  16.441  1.00  0.00      A     
ATOM   1797  HG2 LYS A 109     -38.268  -4.218  17.434  1.00  0.00      A     
ATOM   1798  CD  LYS A 109     -39.352  -2.581  16.314  1.00  0.00      A    C
ATOM   1799  HD1 LYS A 109     -38.596  -1.842  16.655  1.00  0.00      A     
ATOM   1800  HD2 LYS A 109     -39.555  -2.462  15.228  1.00  0.00      A     
ATOM   1801  CE  LYS A 109     -40.708  -2.429  17.060  1.00  0.00      A    C
ATOM   1802  HE1 LYS A 109     -41.010  -1.361  17.102  1.00  0.00      A     
ATOM   1803  HE2 LYS A 109     -41.453  -3.041  16.509  1.00  0.00      A     
ATOM   1804  NZ  LYS A 109     -40.612  -2.935  18.464  1.00  0.00      A    N
ATOM   1805  HZ1 LYS A 109     -40.103  -2.259  19.069  1.00  0.00      A     
ATOM   1806  HZ2 LYS A 109     -41.546  -3.190  18.844  1.00  0.00      A     
ATOM   1807  HZ3 LYS A 109     -40.092  -3.831  18.550  1.00  0.00      A     
ATOM   1808  C   LYS A 109     -37.538  -6.638  16.059  1.00  0.00      A    C
ATOM   1809  O   LYS A 109     -37.542  -7.093  17.213  1.00  0.00      A    O
ATOM   1810  N   VAL A 110     -38.296  -7.142  15.070  1.00  0.00      A    N
ATOM   1811  HN  VAL A 110     -38.228  -6.854  14.118  1.00  0.00      A     
ATOM   1812  CA  VAL A 110     -39.113  -8.277  15.321  1.00  0.00      A    C
ATOM   1813  HA  VAL A 110     -39.486  -8.228  16.334  1.00  0.00      A     
ATOM   1814  CB  VAL A 110     -40.278  -8.249  14.348  1.00  0.00      A    C
ATOM   1815  HB  VAL A 110     -40.001  -8.147  13.277  1.00  0.00      A     
ATOM   1816  CG1 VAL A 110     -41.183  -9.536  14.446  1.00  0.00      A    C
ATOM   1817 HG11 VAL A 110     -40.484 -10.363  14.197  1.00  0.00      A     
ATOM   1818 HG12 VAL A 110     -41.537  -9.751  15.477  1.00  0.00      A     
ATOM   1819 HG13 VAL A 110     -41.955  -9.532  13.648  1.00  0.00      A     
ATOM   1820  CG2 VAL A 110     -41.086  -6.978  14.603  1.00  0.00      A    C
ATOM   1821 HG21 VAL A 110     -41.585  -7.075  15.591  1.00  0.00      A     
ATOM   1822 HG22 VAL A 110     -40.512  -6.028  14.623  1.00  0.00      A     
ATOM   1823 HG23 VAL A 110     -41.811  -6.925  13.763  1.00  0.00      A     
ATOM   1824  C   VAL A 110     -38.425  -9.610  15.439  1.00  0.00      A    C
ATOM   1825  O   VAL A 110     -38.749 -10.405  16.241  1.00  0.00      A    O
ATOM   1826  N   VAL A 111     -37.308  -9.912  14.763  1.00  0.00      A    N
ATOM   1827  HN  VAL A 111     -36.972  -9.284  14.066  1.00  0.00      A     
ATOM   1828  CA  VAL A 111     -36.522 -11.073  14.956  1.00  0.00      A    C
ATOM   1829  HA  VAL A 111     -37.238 -11.861  15.139  1.00  0.00      A     
ATOM   1830  CB  VAL A 111     -35.819 -11.487  13.682  1.00  0.00      A    C
ATOM   1831  HB  VAL A 111     -35.036 -10.753  13.397  1.00  0.00      A     
ATOM   1832  CG1 VAL A 111     -35.071 -12.870  13.888  1.00  0.00      A    C
ATOM   1833 HG11 VAL A 111     -35.724 -13.589  14.428  1.00  0.00      A     
ATOM   1834 HG12 VAL A 111     -34.966 -13.345  12.889  1.00  0.00      A     
ATOM   1835 HG13 VAL A 111     -34.180 -12.792  14.546  1.00  0.00      A     
ATOM   1836  CG2 VAL A 111     -36.752 -11.724  12.491  1.00  0.00      A    C
ATOM   1837 HG21 VAL A 111     -37.493 -12.531  12.679  1.00  0.00      A     
ATOM   1838 HG22 VAL A 111     -37.367 -10.812  12.336  1.00  0.00      A     
ATOM   1839 HG23 VAL A 111     -36.224 -11.856  11.522  1.00  0.00      A     
ATOM   1840  C   VAL A 111     -35.529 -11.050  16.219  1.00  0.00      A    C
ATOM   1841  O   VAL A 111     -35.582 -11.987  16.965  1.00  0.00      A    O
ATOM   1842  N   PHE A 112     -34.784  -9.981  16.514  1.00  0.00      A    N
ATOM   1843  HN  PHE A 112     -34.832  -9.211  15.884  1.00  0.00      A     
ATOM   1844  CA  PHE A 112     -33.755  -9.986  17.633  1.00  0.00      A    C
ATOM   1845  HA  PHE A 112     -33.543 -11.018  17.871  1.00  0.00      A     
ATOM   1846  CB  PHE A 112     -32.475  -9.320  17.130  1.00  0.00      A    C
ATOM   1847  HB1 PHE A 112     -32.651  -8.356  16.606  1.00  0.00      A     
ATOM   1848  HB2 PHE A 112     -31.754  -9.150  17.959  1.00  0.00      A     
ATOM   1849  CG  PHE A 112     -31.816 -10.154  16.133  1.00  0.00      A    C
ATOM   1850  CD1 PHE A 112     -31.057 -11.232  16.593  1.00  0.00      A    C
ATOM   1851  HD1 PHE A 112     -31.001 -11.468  17.645  1.00  0.00      A     
ATOM   1852  CE1 PHE A 112     -30.246 -11.942  15.743  1.00  0.00      A    C
ATOM   1853  HE1 PHE A 112     -29.537 -12.662  16.125  1.00  0.00      A     
ATOM   1854  CZ  PHE A 112     -30.216 -11.642  14.375  1.00  0.00      A    C
ATOM   1855  HZ  PHE A 112     -29.581 -12.180  13.687  1.00  0.00      A     
ATOM   1856  CD2 PHE A 112     -31.860  -9.848  14.732  1.00  0.00      A    C
ATOM   1857  HD2 PHE A 112     -32.331  -8.905  14.498  1.00  0.00      A     
ATOM   1858  CE2 PHE A 112     -31.069 -10.640  13.868  1.00  0.00      A    C
ATOM   1859  HE2 PHE A 112     -31.142 -10.396  12.819  1.00  0.00      A     
ATOM   1860  C   PHE A 112     -34.198  -9.249  18.913  1.00  0.00      A    C
ATOM   1861  O   PHE A 112     -33.498  -9.287  19.920  1.00  0.00      A    O
ATOM   1862  N   ASN A 113     -35.436  -8.657  18.835  1.00  0.00      A    N
ATOM   1863  HN  ASN A 113     -35.933  -8.654  17.971  1.00  0.00      A     
ATOM   1864  CA  ASN A 113     -36.103  -7.960  19.914  1.00  0.00      A    C
ATOM   1865  HA  ASN A 113     -37.036  -7.653  19.465  1.00  0.00      A     
ATOM   1866  CB  ASN A 113     -36.474  -8.887  21.130  1.00  0.00      A    C
ATOM   1867  HB1 ASN A 113     -36.692  -9.879  20.680  1.00  0.00      A     
ATOM   1868  HB2 ASN A 113     -35.599  -8.998  21.805  1.00  0.00      A     
ATOM   1869  CG  ASN A 113     -37.690  -8.303  21.837  1.00  0.00      A    C
ATOM   1870  OD1 ASN A 113     -37.963  -7.095  21.571  1.00  0.00      A    O
ATOM   1871  ND2 ASN A 113     -38.245  -9.089  22.830  1.00  0.00      A    N
ATOM   1872 HD21 ASN A 113     -38.002 -10.055  22.918  1.00  0.00      A     
ATOM   1873 HD22 ASN A 113     -38.929  -8.627  23.395  1.00  0.00      A     
ATOM   1874  C   ASN A 113     -35.318  -6.716  20.368  1.00  0.00      A    C
ATOM   1875  O   ASN A 113     -34.917  -6.493  21.512  1.00  0.00      A    O
ATOM   1876  N   SER A 114     -34.941  -5.862  19.364  1.00  0.00      A    N
ATOM   1877  HN  SER A 114     -35.208  -6.021  18.417  1.00  0.00      A     
ATOM   1878  CA  SER A 114     -34.300  -4.548  19.527  1.00  0.00      A    C
ATOM   1879  HA  SER A 114     -33.813  -4.451  20.486  1.00  0.00      A     
ATOM   1880  CB  SER A 114     -33.403  -4.119  18.346  1.00  0.00      A    C
ATOM   1881  HB1 SER A 114     -32.809  -3.189  18.474  1.00  0.00      A     
ATOM   1882  HB2 SER A 114     -32.617  -4.899  18.256  1.00  0.00      A     
ATOM   1883  OG  SER A 114     -34.125  -4.077  17.107  1.00  0.00      A    O
ATOM   1884  HG1 SER A 114     -34.480  -3.191  17.005  1.00  0.00      A     
ATOM   1885  C   SER A 114     -35.247  -3.425  19.582  1.00  0.00      A    C
ATOM   1886  O   SER A 114     -36.403  -3.469  19.172  1.00  0.00      A    O
ATOM   1887  N   SER A 115     -34.800  -2.287  20.062  1.00  0.00      A    N
ATOM   1888  HN  SER A 115     -33.965  -2.201  20.600  1.00  0.00      A     
ATOM   1889  CA  SER A 115     -35.333  -1.012  19.679  1.00  0.00      A    C
ATOM   1890  HA  SER A 115     -36.321  -0.942  20.108  1.00  0.00      A     
ATOM   1891  CB  SER A 115     -34.530   0.222  20.378  1.00  0.00      A    C
ATOM   1892  HB1 SER A 115     -34.966   1.184  20.033  1.00  0.00      A     
ATOM   1893  HB2 SER A 115     -34.712   0.177  21.473  1.00  0.00      A     
ATOM   1894  OG  SER A 115     -33.127   0.197  20.057  1.00  0.00      A    O
ATOM   1895  HG1 SER A 115     -32.772  -0.384  20.734  1.00  0.00      A     
ATOM   1896  C   SER A 115     -35.433  -0.682  18.156  1.00  0.00      A    C
ATOM   1897  O   SER A 115     -34.713  -1.197  17.327  1.00  0.00      A    O
ATOM   1898  N   PHE A 116     -36.323   0.275  17.762  1.00  0.00      A    N
ATOM   1899  HN  PHE A 116     -37.030   0.641  18.362  1.00  0.00      A     
ATOM   1900  CA  PHE A 116     -36.372   0.751  16.416  1.00  0.00      A    C
ATOM   1901  HA  PHE A 116     -36.428  -0.161  15.840  1.00  0.00      A     
ATOM   1902  CB  PHE A 116     -37.649   1.530  16.190  1.00  0.00      A    C
ATOM   1903  HB1 PHE A 116     -38.452   0.962  16.707  1.00  0.00      A     
ATOM   1904  HB2 PHE A 116     -37.609   2.434  16.835  1.00  0.00      A     
ATOM   1905  CG  PHE A 116     -38.112   1.800  14.783  1.00  0.00      A    C
ATOM   1906  CD1 PHE A 116     -37.612   1.123  13.638  1.00  0.00      A    C
ATOM   1907  HD1 PHE A 116     -36.928   0.307  13.817  1.00  0.00      A     
ATOM   1908  CE1 PHE A 116     -38.005   1.503  12.343  1.00  0.00      A    C
ATOM   1909  HE1 PHE A 116     -37.718   0.849  11.533  1.00  0.00      A     
ATOM   1910  CZ  PHE A 116     -38.969   2.488  12.161  1.00  0.00      A    C
ATOM   1911  HZ  PHE A 116     -39.401   2.684  11.190  1.00  0.00      A     
ATOM   1912  CD2 PHE A 116     -38.974   2.876  14.636  1.00  0.00      A    C
ATOM   1913  HD2 PHE A 116     -39.326   3.333  15.550  1.00  0.00      A     
ATOM   1914  CE2 PHE A 116     -39.400   3.203  13.316  1.00  0.00      A    C
ATOM   1915  HE2 PHE A 116     -39.966   4.118  13.223  1.00  0.00      A     
ATOM   1916  C   PHE A 116     -35.084   1.437  15.981  1.00  0.00      A    C
ATOM   1917  O   PHE A 116     -34.587   1.287  14.796  1.00  0.00      A    O
ATOM   1918  N   LEU A 117     -34.566   2.244  16.884  1.00  0.00      A    N
ATOM   1919  HN  LEU A 117     -34.974   2.377  17.784  1.00  0.00      A     
ATOM   1920  CA  LEU A 117     -33.341   3.018  16.526  1.00  0.00      A    C
ATOM   1921  HA  LEU A 117     -33.431   3.551  15.592  1.00  0.00      A     
ATOM   1922  CB  LEU A 117     -33.003   4.062  17.593  1.00  0.00      A    C
ATOM   1923  HB1 LEU A 117     -33.810   4.821  17.675  1.00  0.00      A     
ATOM   1924  HB2 LEU A 117     -32.958   3.481  18.539  1.00  0.00      A     
ATOM   1925  CG  LEU A 117     -31.765   4.986  17.441  1.00  0.00      A    C
ATOM   1926  HG  LEU A 117     -30.980   4.300  17.825  1.00  0.00      A     
ATOM   1927  CD1 LEU A 117     -31.476   5.651  16.050  1.00  0.00      A    C
ATOM   1928 HD11 LEU A 117     -30.457   6.091  16.105  1.00  0.00      A     
ATOM   1929 HD12 LEU A 117     -31.653   5.012  15.159  1.00  0.00      A     
ATOM   1930 HD13 LEU A 117     -32.287   6.376  15.825  1.00  0.00      A     
ATOM   1931  CD2 LEU A 117     -31.781   6.062  18.548  1.00  0.00      A    C
ATOM   1932 HD21 LEU A 117     -32.714   6.663  18.503  1.00  0.00      A     
ATOM   1933 HD22 LEU A 117     -31.806   5.717  19.603  1.00  0.00      A     
ATOM   1934 HD23 LEU A 117     -30.952   6.796  18.457  1.00  0.00      A     
ATOM   1935  C   LEU A 117     -32.063   2.129  16.253  1.00  0.00      A    C
ATOM   1936  O   LEU A 117     -31.359   2.361  15.258  1.00  0.00      A    O
ATOM   1937  N   LEU A 118     -31.925   1.116  17.101  1.00  0.00      A    N
ATOM   1938  HN  LEU A 118     -32.630   0.870  17.762  1.00  0.00      A     
ATOM   1939  CA  LEU A 118     -30.883   0.041  16.879  1.00  0.00      A    C
ATOM   1940  HA  LEU A 118     -30.011   0.582  16.541  1.00  0.00      A     
ATOM   1941  CB  LEU A 118     -30.808  -0.722  18.202  1.00  0.00      A    C
ATOM   1942  HB1 LEU A 118     -30.777   0.078  18.973  1.00  0.00      A     
ATOM   1943  HB2 LEU A 118     -31.691  -1.393  18.259  1.00  0.00      A     
ATOM   1944  CG  LEU A 118     -29.582  -1.646  18.241  1.00  0.00      A    C
ATOM   1945  HG  LEU A 118     -29.626  -2.182  17.269  1.00  0.00      A     
ATOM   1946  CD1 LEU A 118     -28.217  -0.911  18.434  1.00  0.00      A    C
ATOM   1947 HD11 LEU A 118     -27.395  -1.544  18.037  1.00  0.00      A     
ATOM   1948 HD12 LEU A 118     -28.042  -0.002  17.819  1.00  0.00      A     
ATOM   1949 HD13 LEU A 118     -28.250  -0.556  19.487  1.00  0.00      A     
ATOM   1950  CD2 LEU A 118     -29.826  -2.541  19.368  1.00  0.00      A    C
ATOM   1951 HD21 LEU A 118     -28.931  -3.041  19.798  1.00  0.00      A     
ATOM   1952 HD22 LEU A 118     -30.404  -2.048  20.179  1.00  0.00      A     
ATOM   1953 HD23 LEU A 118     -30.439  -3.405  19.035  1.00  0.00      A     
ATOM   1954  C   LEU A 118     -31.188  -0.794  15.662  1.00  0.00      A    C
ATOM   1955  O   LEU A 118     -30.287  -1.172  14.891  1.00  0.00      A    O
ATOM   1956  N   GLY A 119     -32.461  -1.096  15.430  1.00  0.00      A    N
ATOM   1957  HN  GLY A 119     -33.080  -0.769  16.140  1.00  0.00      A     
ATOM   1958  CA  GLY A 119     -32.990  -1.468  14.155  1.00  0.00      A    C
ATOM   1959  HA1 GLY A 119     -34.048  -1.291  14.284  1.00  0.00      A     
ATOM   1960  HA2 GLY A 119     -32.731  -2.492  13.928  1.00  0.00      A     
ATOM   1961  C   GLY A 119     -32.560  -0.654  12.894  1.00  0.00      A    C
ATOM   1962  O   GLY A 119     -32.042  -1.292  11.996  1.00  0.00      A    O
ATOM   1963  N   PHE A 120     -32.782   0.693  12.937  1.00  0.00      A    N
ATOM   1964  HN  PHE A 120     -33.178   1.160  13.724  1.00  0.00      A     
ATOM   1965  CA  PHE A 120     -32.478   1.542  11.754  1.00  0.00      A    C
ATOM   1966  HA  PHE A 120     -32.877   1.057  10.876  1.00  0.00      A     
ATOM   1967  CB  PHE A 120     -33.110   2.906  12.018  1.00  0.00      A    C
ATOM   1968  HB1 PHE A 120     -34.207   2.793  12.153  1.00  0.00      A     
ATOM   1969  HB2 PHE A 120     -32.641   3.369  12.912  1.00  0.00      A     
ATOM   1970  CG  PHE A 120     -33.060   3.802  10.793  1.00  0.00      A    C
ATOM   1971  CD1 PHE A 120     -32.288   5.020  11.070  1.00  0.00      A    C
ATOM   1972  HD1 PHE A 120     -31.618   5.089  11.914  1.00  0.00      A     
ATOM   1973  CE1 PHE A 120     -32.399   6.029  10.099  1.00  0.00      A    C
ATOM   1974  HE1 PHE A 120     -31.849   6.941  10.279  1.00  0.00      A     
ATOM   1975  CZ  PHE A 120     -33.184   5.838   8.996  1.00  0.00      A    C
ATOM   1976  HZ  PHE A 120     -33.207   6.540   8.176  1.00  0.00      A     
ATOM   1977  CD2 PHE A 120     -33.706   3.576   9.609  1.00  0.00      A    C
ATOM   1978  HD2 PHE A 120     -34.281   2.665   9.534  1.00  0.00      A     
ATOM   1979  CE2 PHE A 120     -33.768   4.585   8.648  1.00  0.00      A    C
ATOM   1980  HE2 PHE A 120     -34.425   4.447   7.802  1.00  0.00      A     
ATOM   1981  C   PHE A 120     -30.993   1.569  11.578  1.00  0.00      A    C
ATOM   1982  O   PHE A 120     -30.497   1.482  10.441  1.00  0.00      A    O
ATOM   1983  N   LEU A 121     -30.183   1.620  12.689  1.00  0.00      A    N
ATOM   1984  HN  LEU A 121     -30.551   1.618  13.616  1.00  0.00      A     
ATOM   1985  CA  LEU A 121     -28.720   1.396  12.562  1.00  0.00      A    C
ATOM   1986  HA  LEU A 121     -28.441   2.325  12.085  1.00  0.00      A     
ATOM   1987  CB  LEU A 121     -28.116   1.220  13.986  1.00  0.00      A    C
ATOM   1988  HB1 LEU A 121     -28.390   2.151  14.526  1.00  0.00      A     
ATOM   1989  HB2 LEU A 121     -28.653   0.349  14.419  1.00  0.00      A     
ATOM   1990  CG  LEU A 121     -26.611   0.973  14.136  1.00  0.00      A    C
ATOM   1991  HG  LEU A 121     -26.533   0.066  13.498  1.00  0.00      A     
ATOM   1992  CD1 LEU A 121     -25.807   2.061  13.489  1.00  0.00      A    C
ATOM   1993 HD11 LEU A 121     -24.718   1.853  13.566  1.00  0.00      A     
ATOM   1994 HD12 LEU A 121     -26.156   2.107  12.435  1.00  0.00      A     
ATOM   1995 HD13 LEU A 121     -26.111   3.002  13.995  1.00  0.00      A     
ATOM   1996  CD2 LEU A 121     -26.243   0.686  15.590  1.00  0.00      A    C
ATOM   1997 HD21 LEU A 121     -26.969  -0.016  16.053  1.00  0.00      A     
ATOM   1998 HD22 LEU A 121     -25.308   0.088  15.527  1.00  0.00      A     
ATOM   1999 HD23 LEU A 121     -26.087   1.585  16.223  1.00  0.00      A     
ATOM   2000  C   LEU A 121     -28.305   0.202  11.666  1.00  0.00      A    C
ATOM   2001  O   LEU A 121     -27.319   0.259  10.887  1.00  0.00      A    O
ATOM   2002  N   PHE A 122     -28.900  -0.971  11.866  1.00  0.00      A    N
ATOM   2003  HN  PHE A 122     -29.431  -1.127  12.695  1.00  0.00      A     
ATOM   2004  CA  PHE A 122     -28.695  -2.142  11.065  1.00  0.00      A    C
ATOM   2005  HA  PHE A 122     -27.637  -2.356  11.025  1.00  0.00      A     
ATOM   2006  CB  PHE A 122     -29.395  -3.302  11.716  1.00  0.00      A    C
ATOM   2007  HB1 PHE A 122     -28.794  -3.809  12.500  1.00  0.00      A     
ATOM   2008  HB2 PHE A 122     -30.417  -3.074  12.089  1.00  0.00      A     
ATOM   2009  CG  PHE A 122     -29.525  -4.492  10.801  1.00  0.00      A    C
ATOM   2010  CD1 PHE A 122     -28.557  -5.500  10.775  1.00  0.00      A    C
ATOM   2011  HD1 PHE A 122     -27.703  -5.438  11.432  1.00  0.00      A     
ATOM   2012  CE1 PHE A 122     -28.604  -6.574   9.890  1.00  0.00      A    C
ATOM   2013  HE1 PHE A 122     -27.903  -7.366  10.108  1.00  0.00      A     
ATOM   2014  CZ  PHE A 122     -29.694  -6.750   9.094  1.00  0.00      A    C
ATOM   2015  HZ  PHE A 122     -29.798  -7.599   8.434  1.00  0.00      A     
ATOM   2016  CD2 PHE A 122     -30.669  -4.693   9.977  1.00  0.00      A    C
ATOM   2017  HD2 PHE A 122     -31.390  -3.888   9.982  1.00  0.00      A     
ATOM   2018  CE2 PHE A 122     -30.723  -5.809   9.121  1.00  0.00      A    C
ATOM   2019  HE2 PHE A 122     -31.630  -6.045   8.584  1.00  0.00      A     
ATOM   2020  C   PHE A 122     -29.232  -1.837   9.577  1.00  0.00      A    C
ATOM   2021  O   PHE A 122     -28.508  -2.124   8.593  1.00  0.00      A    O
ATOM   2022  N   GLY A 123     -30.432  -1.236   9.475  1.00  0.00      A    N
ATOM   2023  HN  GLY A 123     -31.001  -1.293  10.291  1.00  0.00      A     
ATOM   2024  CA  GLY A 123     -31.056  -1.003   8.168  1.00  0.00      A    C
ATOM   2025  HA1 GLY A 123     -32.002  -0.492   8.269  1.00  0.00      A     
ATOM   2026  HA2 GLY A 123     -31.113  -1.977   7.706  1.00  0.00      A     
ATOM   2027  C   GLY A 123     -30.160  -0.127   7.210  1.00  0.00      A    C
ATOM   2028  O   GLY A 123     -30.032  -0.264   5.980  1.00  0.00      A    O
ATOM   2029  N   ALA A 124     -29.519   0.891   7.850  1.00  0.00      A    N
ATOM   2030  HN  ALA A 124     -29.603   1.028   8.834  1.00  0.00      A     
ATOM   2031  CA  ALA A 124     -28.627   1.846   7.304  1.00  0.00      A    C
ATOM   2032  HA  ALA A 124     -29.034   2.161   6.354  1.00  0.00      A     
ATOM   2033  CB  ALA A 124     -28.372   2.898   8.350  1.00  0.00      A    C
ATOM   2034  HB1 ALA A 124     -27.787   3.803   8.083  1.00  0.00      A     
ATOM   2035  HB2 ALA A 124     -29.311   3.426   8.623  1.00  0.00      A     
ATOM   2036  HB3 ALA A 124     -27.876   2.473   9.249  1.00  0.00      A     
ATOM   2037  C   ALA A 124     -27.368   1.203   6.851  1.00  0.00      A    C
ATOM   2038  O   ALA A 124     -26.990   1.381   5.676  1.00  0.00      A    O
ATOM   2039  N   ILE A 125     -26.708   0.328   7.675  1.00  0.00      A    N
ATOM   2040  HN  ILE A 125     -26.983   0.183   8.622  1.00  0.00      A     
ATOM   2041  CA  ILE A 125     -25.509  -0.532   7.361  1.00  0.00      A    C
ATOM   2042  HA  ILE A 125     -24.728   0.165   7.092  1.00  0.00      A     
ATOM   2043  CB  ILE A 125     -24.973  -1.338   8.501  1.00  0.00      A    C
ATOM   2044  HB  ILE A 125     -25.793  -1.964   8.912  1.00  0.00      A     
ATOM   2045  CG2 ILE A 125     -23.894  -2.408   8.108  1.00  0.00      A    C
ATOM   2046 HG21 ILE A 125     -23.569  -3.059   8.948  1.00  0.00      A     
ATOM   2047 HG22 ILE A 125     -24.231  -3.049   7.265  1.00  0.00      A     
ATOM   2048 HG23 ILE A 125     -22.961  -1.980   7.684  1.00  0.00      A     
ATOM   2049  CG1 ILE A 125     -24.381  -0.466   9.556  1.00  0.00      A    C
ATOM   2050 HG11 ILE A 125     -23.552   0.119   9.103  1.00  0.00      A     
ATOM   2051 HG12 ILE A 125     -25.135   0.305   9.824  1.00  0.00      A     
ATOM   2052  CD  ILE A 125     -23.920  -1.126  10.892  1.00  0.00      A    C
ATOM   2053  HD1 ILE A 125     -23.555  -0.314  11.558  1.00  0.00      A     
ATOM   2054  HD2 ILE A 125     -24.694  -1.529  11.580  1.00  0.00      A     
ATOM   2055  HD3 ILE A 125     -23.162  -1.933  10.799  1.00  0.00      A     
ATOM   2056  C   ILE A 125     -25.607  -1.376   6.018  1.00  0.00      A    C
ATOM   2057  O   ILE A 125     -24.820  -1.205   5.091  1.00  0.00      A    O
ATOM   2058  N   ILE A 126     -26.746  -2.124   5.905  1.00  0.00      A    N
ATOM   2059  HN  ILE A 126     -27.241  -2.282   6.756  1.00  0.00      A     
ATOM   2060  CA  ILE A 126     -27.021  -2.969   4.739  1.00  0.00      A    C
ATOM   2061  HA  ILE A 126     -26.094  -3.173   4.222  1.00  0.00      A     
ATOM   2062  CB  ILE A 126     -27.660  -4.254   5.127  1.00  0.00      A    C
ATOM   2063  HB  ILE A 126     -27.847  -4.811   4.184  1.00  0.00      A     
ATOM   2064  CG2 ILE A 126     -26.577  -4.975   6.012  1.00  0.00      A    C
ATOM   2065 HG21 ILE A 126     -25.513  -4.833   5.726  1.00  0.00      A     
ATOM   2066 HG22 ILE A 126     -26.646  -4.747   7.097  1.00  0.00      A     
ATOM   2067 HG23 ILE A 126     -26.791  -6.048   6.204  1.00  0.00      A     
ATOM   2068  CG1 ILE A 126     -29.003  -4.261   5.844  1.00  0.00      A    C
ATOM   2069 HG11 ILE A 126     -29.398  -5.293   5.958  1.00  0.00      A     
ATOM   2070 HG12 ILE A 126     -28.866  -3.736   6.814  1.00  0.00      A     
ATOM   2071  CD  ILE A 126     -30.200  -3.640   5.058  1.00  0.00      A    C
ATOM   2072  HD1 ILE A 126     -31.229  -3.801   5.442  1.00  0.00      A     
ATOM   2073  HD2 ILE A 126     -29.976  -2.552   5.079  1.00  0.00      A     
ATOM   2074  HD3 ILE A 126     -30.175  -4.044   4.023  1.00  0.00      A     
ATOM   2075  C   ILE A 126     -27.732  -2.206   3.699  1.00  0.00      A    C
ATOM   2076  O   ILE A 126     -28.098  -2.791   2.669  1.00  0.00      A    O
ATOM   2077  N   GLY A 127     -27.831  -0.884   3.901  1.00  0.00      A    N
ATOM   2078  HN  GLY A 127     -27.538  -0.568   4.799  1.00  0.00      A     
ATOM   2079  CA  GLY A 127     -28.580  -0.057   3.026  1.00  0.00      A    C
ATOM   2080  HA1 GLY A 127     -28.825   0.885   3.493  1.00  0.00      A     
ATOM   2081  HA2 GLY A 127     -29.570  -0.469   2.896  1.00  0.00      A     
ATOM   2082  C   GLY A 127     -28.016   0.133   1.675  1.00  0.00      A    C
ATOM   2083  O   GLY A 127     -28.771   0.342   0.728  1.00  0.00      A    O
ATOM   2084  N   ALA A 128     -26.650   0.126   1.482  1.00  0.00      A    N
ATOM   2085  HN  ALA A 128     -26.075  -0.008   2.285  1.00  0.00      A     
ATOM   2086  CA  ALA A 128     -25.956   0.363   0.198  1.00  0.00      A    C
ATOM   2087  HA  ALA A 128     -26.521   1.148  -0.282  1.00  0.00      A     
ATOM   2088  CB  ALA A 128     -24.531   0.931   0.369  1.00  0.00      A    C
ATOM   2089  HB1 ALA A 128     -24.129   1.076  -0.656  1.00  0.00      A     
ATOM   2090  HB2 ALA A 128     -24.534   1.893   0.926  1.00  0.00      A     
ATOM   2091  HB3 ALA A 128     -23.865   0.268   0.963  1.00  0.00      A     
ATOM   2092  C   ALA A 128     -25.832  -0.886  -0.654  1.00  0.00      A    C
ATOM   2093  O   ALA A 128     -25.918  -2.022  -0.180  1.00  0.00      A    O
ATOM   2094  N   THR A 129     -25.497  -0.777  -1.963  1.00  0.00      A    N
ATOM   2095  HN  THR A 129     -25.321   0.073  -2.453  1.00  0.00      A     
ATOM   2096  CA  THR A 129     -25.344  -1.995  -2.807  1.00  0.00      A    C
ATOM   2097  HA  THR A 129     -25.215  -2.905  -2.239  1.00  0.00      A     
ATOM   2098  CB  THR A 129     -26.427  -2.260  -3.851  1.00  0.00      A    C
ATOM   2099  HB  THR A 129     -26.120  -3.098  -4.513  1.00  0.00      A     
ATOM   2100  OG1 THR A 129     -26.727  -1.007  -4.486  1.00  0.00      A    O
ATOM   2101  HG1 THR A 129     -25.994  -0.868  -5.090  1.00  0.00      A     
ATOM   2102  CG2 THR A 129     -27.689  -2.767  -3.163  1.00  0.00      A    C
ATOM   2103 HG21 THR A 129     -28.407  -3.166  -3.912  1.00  0.00      A     
ATOM   2104 HG22 THR A 129     -27.389  -3.595  -2.486  1.00  0.00      A     
ATOM   2105 HG23 THR A 129     -28.127  -1.973  -2.520  1.00  0.00      A     
ATOM   2106  C   THR A 129     -24.016  -1.920  -3.486  1.00  0.00      A    C
ATOM   2107  O   THR A 129     -23.271  -0.898  -3.395  1.00  0.00      A    O
ATOM   2108  N   ASP A 130     -23.598  -3.079  -4.025  1.00  0.00      A    N
ATOM   2109  HN  ASP A 130     -24.180  -3.880  -4.140  1.00  0.00      A     
ATOM   2110  CA  ASP A 130     -22.238  -3.179  -4.465  1.00  0.00      A    C
ATOM   2111  HA  ASP A 130     -21.612  -2.426  -4.010  1.00  0.00      A     
ATOM   2112  CB  ASP A 130     -21.547  -4.321  -3.747  1.00  0.00      A    C
ATOM   2113  HB1 ASP A 130     -21.602  -4.144  -2.652  1.00  0.00      A     
ATOM   2114  HB2 ASP A 130     -22.029  -5.279  -4.037  1.00  0.00      A     
ATOM   2115  CG  ASP A 130     -20.071  -4.464  -4.153  1.00  0.00      A    C
ATOM   2116  OD1 ASP A 130     -19.245  -4.083  -3.330  1.00  0.00      A    O
ATOM   2117  OD2 ASP A 130     -19.783  -4.944  -5.268  1.00  0.00      A    O
ATOM   2118  C   ASP A 130     -22.172  -3.169  -6.029  1.00  0.00      A    C
ATOM   2119  O   ASP A 130     -22.814  -3.935  -6.754  1.00  0.00      A    O
ATOM   2120  N   PRO A 131     -21.473  -2.321  -6.718  1.00  0.00      A    N
ATOM   2121  CD  PRO A 131     -20.658  -1.294  -6.130  1.00  0.00      A    C
ATOM   2122  HD1 PRO A 131     -19.886  -1.678  -5.429  1.00  0.00      A     
ATOM   2123  HD2 PRO A 131     -21.304  -0.612  -5.537  1.00  0.00      A     
ATOM   2124  CA  PRO A 131     -21.418  -2.323  -8.205  1.00  0.00      A    C
ATOM   2125  HA  PRO A 131     -22.348  -2.610  -8.673  1.00  0.00      A     
ATOM   2126  CB  PRO A 131     -21.074  -0.911  -8.488  1.00  0.00      A    C
ATOM   2127  HB1 PRO A 131     -21.888  -0.156  -8.450  1.00  0.00      A     
ATOM   2128  HB2 PRO A 131     -20.668  -0.676  -9.495  1.00  0.00      A     
ATOM   2129  CG  PRO A 131     -20.102  -0.551  -7.300  1.00  0.00      A    C
ATOM   2130  HG1 PRO A 131     -20.279   0.516  -7.049  1.00  0.00      A     
ATOM   2131  HG2 PRO A 131     -19.047  -0.787  -7.554  1.00  0.00      A     
ATOM   2132  C   PRO A 131     -20.317  -3.128  -8.808  1.00  0.00      A    C
ATOM   2133  O   PRO A 131     -19.952  -3.003  -9.964  1.00  0.00      A    O
ATOM   2134  N   ALA A 132     -19.669  -4.012  -8.030  1.00  0.00      A    N
ATOM   2135  HN  ALA A 132     -19.981  -4.021  -7.083  1.00  0.00      A     
ATOM   2136  CA  ALA A 132     -18.554  -4.839  -8.484  1.00  0.00      A    C
ATOM   2137  HA  ALA A 132     -18.464  -4.690  -9.550  1.00  0.00      A     
ATOM   2138  CB  ALA A 132     -17.273  -4.210  -7.798  1.00  0.00      A    C
ATOM   2139  HB1 ALA A 132     -17.078  -4.539  -6.755  1.00  0.00      A     
ATOM   2140  HB2 ALA A 132     -16.403  -4.631  -8.346  1.00  0.00      A     
ATOM   2141  HB3 ALA A 132     -17.321  -3.100  -7.820  1.00  0.00      A     
ATOM   2142  C   ALA A 132     -18.639  -6.325  -8.372  1.00  0.00      A    C
ATOM   2143  O   ALA A 132     -18.581  -7.054  -9.372  1.00  0.00      A    O
ATOM   2144  N   THR A 133     -18.748  -6.837  -7.145  1.00  0.00      A    N
ATOM   2145  HN  THR A 133     -19.251  -6.274  -6.493  1.00  0.00      A     
ATOM   2146  CA  THR A 133     -18.461  -8.232  -6.760  1.00  0.00      A    C
ATOM   2147  HA  THR A 133     -17.423  -8.420  -6.988  1.00  0.00      A     
ATOM   2148  CB  THR A 133     -18.670  -8.389  -5.251  1.00  0.00      A    C
ATOM   2149  HB  THR A 133     -18.698  -9.461  -4.961  1.00  0.00      A     
ATOM   2150  OG1 THR A 133     -19.747  -7.673  -4.593  1.00  0.00      A    O
ATOM   2151  HG1 THR A 133     -19.568  -6.730  -4.624  1.00  0.00      A     
ATOM   2152  CG2 THR A 133     -17.463  -7.839  -4.488  1.00  0.00      A    C
ATOM   2153 HG21 THR A 133     -17.334  -8.320  -3.495  1.00  0.00      A     
ATOM   2154 HG22 THR A 133     -16.546  -8.071  -5.072  1.00  0.00      A     
ATOM   2155 HG23 THR A 133     -17.293  -6.742  -4.455  1.00  0.00      A     
ATOM   2156  C   THR A 133     -19.269  -9.298  -7.551  1.00  0.00      A    C
ATOM   2157  O   THR A 133     -18.770 -10.281  -7.911  1.00  0.00      A    O
ATOM   2158  N   LEU A 134     -20.569  -9.073  -7.761  1.00  0.00      A    N
ATOM   2159  HN  LEU A 134     -20.950  -8.235  -7.377  1.00  0.00      A     
ATOM   2160  CA  LEU A 134     -21.460  -9.939  -8.568  1.00  0.00      A    C
ATOM   2161  HA  LEU A 134     -21.021 -10.921  -8.668  1.00  0.00      A     
ATOM   2162  CB  LEU A 134     -22.878 -10.002  -7.922  1.00  0.00      A    C
ATOM   2163  HB1 LEU A 134     -23.368  -9.018  -8.083  1.00  0.00      A     
ATOM   2164  HB2 LEU A 134     -23.455 -10.775  -8.474  1.00  0.00      A     
ATOM   2165  CG  LEU A 134     -22.966 -10.519  -6.435  1.00  0.00      A    C
ATOM   2166  HG  LEU A 134     -22.540  -9.801  -5.701  1.00  0.00      A     
ATOM   2167  CD1 LEU A 134     -24.453 -10.681  -6.015  1.00  0.00      A    C
ATOM   2168 HD11 LEU A 134     -25.181  -9.979  -6.475  1.00  0.00      A     
ATOM   2169 HD12 LEU A 134     -24.925 -11.628  -6.353  1.00  0.00      A     
ATOM   2170 HD13 LEU A 134     -24.557 -10.757  -4.911  1.00  0.00      A     
ATOM   2171  CD2 LEU A 134     -22.210 -11.847  -6.215  1.00  0.00      A    C
ATOM   2172 HD21 LEU A 134     -21.144 -11.578  -6.059  1.00  0.00      A     
ATOM   2173 HD22 LEU A 134     -22.520 -12.408  -5.308  1.00  0.00      A     
ATOM   2174 HD23 LEU A 134     -22.186 -12.406  -7.175  1.00  0.00      A     
ATOM   2175  C   LEU A 134     -21.696  -9.564  -9.930  1.00  0.00      A    C
ATOM   2176  O   LEU A 134     -22.463 -10.202 -10.657  1.00  0.00      A    O
ATOM   2177  N   ILE A 135     -21.081  -8.494 -10.445  1.00  0.00      A    N
ATOM   2178  HN  ILE A 135     -20.527  -7.900  -9.868  1.00  0.00      A     
ATOM   2179  CA  ILE A 135     -21.395  -8.052 -11.779  1.00  0.00      A    C
ATOM   2180  HA  ILE A 135     -22.475  -8.034 -11.772  1.00  0.00      A     
ATOM   2181  CB  ILE A 135     -21.056  -6.549 -11.954  1.00  0.00      A    C
ATOM   2182  HB  ILE A 135     -20.054  -6.223 -11.601  1.00  0.00      A     
ATOM   2183  CG2 ILE A 135     -21.281  -6.222 -13.394  1.00  0.00      A    C
ATOM   2184 HG21 ILE A 135     -21.415  -5.140 -13.609  1.00  0.00      A     
ATOM   2185 HG22 ILE A 135     -20.359  -6.528 -13.932  1.00  0.00      A     
ATOM   2186 HG23 ILE A 135     -22.172  -6.699 -13.854  1.00  0.00      A     
ATOM   2187  CG1 ILE A 135     -21.944  -5.666 -11.040  1.00  0.00      A    C
ATOM   2188 HG11 ILE A 135     -21.962  -6.005  -9.982  1.00  0.00      A     
ATOM   2189 HG12 ILE A 135     -21.480  -4.659 -10.973  1.00  0.00      A     
ATOM   2190  CD  ILE A 135     -23.402  -5.434 -11.551  1.00  0.00      A    C
ATOM   2191  HD1 ILE A 135     -24.010  -6.357 -11.660  1.00  0.00      A     
ATOM   2192  HD2 ILE A 135     -24.017  -4.699 -10.989  1.00  0.00      A     
ATOM   2193  HD3 ILE A 135     -23.428  -5.118 -12.615  1.00  0.00      A     
ATOM   2194  C   ILE A 135     -20.866  -8.954 -12.840  1.00  0.00      A    C
ATOM   2195  O   ILE A 135     -21.646  -9.245 -13.779  1.00  0.00      A    O
ATOM   2196  N   PRO A 136     -19.669  -9.598 -12.841  1.00  0.00      A    N
ATOM   2197  CD  PRO A 136     -18.593  -9.345 -11.924  1.00  0.00      A    C
ATOM   2198  HD1 PRO A 136     -18.657  -9.937 -10.987  1.00  0.00      A     
ATOM   2199  HD2 PRO A 136     -18.524  -8.277 -11.623  1.00  0.00      A     
ATOM   2200  CA  PRO A 136     -19.252 -10.613 -13.852  1.00  0.00      A    C
ATOM   2201  HA  PRO A 136     -19.325 -10.241 -14.863  1.00  0.00      A     
ATOM   2202  CB  PRO A 136     -17.933 -11.022 -13.367  1.00  0.00      A    C
ATOM   2203  HB1 PRO A 136     -17.265 -11.331 -14.199  1.00  0.00      A     
ATOM   2204  HB2 PRO A 136     -18.003 -11.843 -12.621  1.00  0.00      A     
ATOM   2205  CG  PRO A 136     -17.387  -9.789 -12.648  1.00  0.00      A    C
ATOM   2206  HG1 PRO A 136     -17.046  -9.004 -13.356  1.00  0.00      A     
ATOM   2207  HG2 PRO A 136     -16.524 -10.048 -11.999  1.00  0.00      A     
ATOM   2208  C   PRO A 136     -20.231 -11.849 -13.749  1.00  0.00      A    C
ATOM   2209  O   PRO A 136     -20.518 -12.453 -14.765  1.00  0.00      A    O
ATOM   2210  N   LEU A 137     -20.779 -12.167 -12.522  1.00  0.00      A    N
ATOM   2211  HN  LEU A 137     -20.413 -11.737 -11.701  1.00  0.00      A     
ATOM   2212  CA  LEU A 137     -21.660 -13.230 -12.320  1.00  0.00      A    C
ATOM   2213  HA  LEU A 137     -21.113 -14.077 -12.706  1.00  0.00      A     
ATOM   2214  CB  LEU A 137     -21.929 -13.368 -10.734  1.00  0.00      A    C
ATOM   2215  HB1 LEU A 137     -20.956 -13.439 -10.201  1.00  0.00      A     
ATOM   2216  HB2 LEU A 137     -22.490 -12.472 -10.394  1.00  0.00      A     
ATOM   2217  CG  LEU A 137     -22.604 -14.665 -10.314  1.00  0.00      A    C
ATOM   2218  HG  LEU A 137     -23.491 -14.910 -10.936  1.00  0.00      A     
ATOM   2219  CD1 LEU A 137     -21.667 -15.879 -10.161  1.00  0.00      A    C
ATOM   2220 HD11 LEU A 137     -20.888 -15.685  -9.393  1.00  0.00      A     
ATOM   2221 HD12 LEU A 137     -22.220 -16.816  -9.939  1.00  0.00      A     
ATOM   2222 HD13 LEU A 137     -21.097 -16.022 -11.104  1.00  0.00      A     
ATOM   2223  CD2 LEU A 137     -23.223 -14.384  -8.944  1.00  0.00      A    C
ATOM   2224 HD21 LEU A 137     -24.038 -13.630  -9.006  1.00  0.00      A     
ATOM   2225 HD22 LEU A 137     -23.668 -15.330  -8.567  1.00  0.00      A     
ATOM   2226 HD23 LEU A 137     -22.449 -14.120  -8.193  1.00  0.00      A     
ATOM   2227  C   LEU A 137     -23.034 -13.065 -12.962  1.00  0.00      A    C
ATOM   2228  O   LEU A 137     -23.628 -14.023 -13.446  1.00  0.00      A    O
ATOM   2229  N   PHE A 138     -23.491 -11.821 -13.000  1.00  0.00      A    N
ATOM   2230  HN  PHE A 138     -22.897 -11.211 -12.482  1.00  0.00      A     
ATOM   2231  CA  PHE A 138     -24.668 -11.336 -13.542  1.00  0.00      A    C
ATOM   2232  HA  PHE A 138     -25.379 -12.113 -13.300  1.00  0.00      A     
ATOM   2233  CB  PHE A 138     -25.199  -9.976 -13.010  1.00  0.00      A    C
ATOM   2234  HB1 PHE A 138     -24.353  -9.257 -13.043  1.00  0.00      A     
ATOM   2235  HB2 PHE A 138     -26.020  -9.597 -13.655  1.00  0.00      A     
ATOM   2236  CG  PHE A 138     -25.634 -10.082 -11.570  1.00  0.00      A    C
ATOM   2237  CD1 PHE A 138     -25.939  -8.827 -10.971  1.00  0.00      A    C
ATOM   2238  HD1 PHE A 138     -25.783  -7.957 -11.591  1.00  0.00      A     
ATOM   2239  CE1 PHE A 138     -26.366  -8.815  -9.660  1.00  0.00      A    C
ATOM   2240  HE1 PHE A 138     -26.501  -7.845  -9.205  1.00  0.00      A     
ATOM   2241  CZ  PHE A 138     -26.493  -9.944  -8.866  1.00  0.00      A    C
ATOM   2242  HZ  PHE A 138     -26.848  -9.912  -7.846  1.00  0.00      A     
ATOM   2243  CD2 PHE A 138     -25.747 -11.223 -10.706  1.00  0.00      A    C
ATOM   2244  HD2 PHE A 138     -25.496 -12.239 -10.974  1.00  0.00      A     
ATOM   2245  CE2 PHE A 138     -26.138 -11.151  -9.388  1.00  0.00      A    C
ATOM   2246  HE2 PHE A 138     -26.014 -12.077  -8.846  1.00  0.00      A     
ATOM   2247  C   PHE A 138     -24.656 -11.162 -15.107  1.00  0.00      A    C
ATOM   2248  O   PHE A 138     -25.564 -11.552 -15.864  1.00  0.00      A    O
ATOM   2249  N   ARG A 139     -23.476 -10.756 -15.653  1.00  0.00      A    N
ATOM   2250  HN  ARG A 139     -22.715 -10.498 -15.062  1.00  0.00      A     
ATOM   2251  CA  ARG A 139     -23.031 -10.873 -17.036  1.00  0.00      A    C
ATOM   2252  HA  ARG A 139     -23.759 -10.417 -17.690  1.00  0.00      A     
ATOM   2253  CB  ARG A 139     -21.683 -10.245 -17.162  1.00  0.00      A    C
ATOM   2254  HB1 ARG A 139     -20.998 -10.490 -16.322  1.00  0.00      A     
ATOM   2255  HB2 ARG A 139     -21.254 -10.488 -18.158  1.00  0.00      A     
ATOM   2256  CG  ARG A 139     -21.710  -8.752 -17.115  1.00  0.00      A    C
ATOM   2257  HG1 ARG A 139     -22.628  -8.473 -17.674  1.00  0.00      A     
ATOM   2258  HG2 ARG A 139     -21.673  -8.407 -16.059  1.00  0.00      A     
ATOM   2259  CD  ARG A 139     -20.475  -8.110 -17.812  1.00  0.00      A    C
ATOM   2260  HD1 ARG A 139     -19.613  -8.176 -17.114  1.00  0.00      A     
ATOM   2261  HD2 ARG A 139     -20.314  -8.725 -18.724  1.00  0.00      A     
ATOM   2262  NE  ARG A 139     -20.847  -6.683 -18.099  1.00  0.00      A    N
ATOM   2263  HE  ARG A 139     -21.815  -6.475 -17.963  1.00  0.00      A     
ATOM   2264  CZ  ARG A 139     -20.002  -5.862 -18.764  1.00  0.00      A    C
ATOM   2265  NH1 ARG A 139     -18.849  -6.312 -19.266  1.00  0.00      A    N
ATOM   2266 HH11 ARG A 139     -18.524  -7.238 -19.071  1.00  0.00      A     
ATOM   2267 HH12 ARG A 139     -18.258  -5.706 -19.799  1.00  0.00      A     
ATOM   2268  NH2 ARG A 139     -20.295  -4.586 -18.921  1.00  0.00      A    N
ATOM   2269 HH21 ARG A 139     -19.456  -4.074 -19.109  1.00  0.00      A     
ATOM   2270 HH22 ARG A 139     -21.099  -4.244 -18.435  1.00  0.00      A     
ATOM   2271  C   ARG A 139     -22.924 -12.274 -17.491  1.00  0.00      A    C
ATOM   2272  O   ARG A 139     -23.313 -12.565 -18.614  1.00  0.00      A    O
ATOM   2273  N   GLN A 140     -22.512 -13.304 -16.633  1.00  0.00      A    N
ATOM   2274  HN  GLN A 140     -22.214 -13.191 -15.689  1.00  0.00      A     
ATOM   2275  CA  GLN A 140     -22.361 -14.641 -17.087  1.00  0.00      A    C
ATOM   2276  HA  GLN A 140     -22.216 -14.593 -18.156  1.00  0.00      A     
ATOM   2277  CB  GLN A 140     -21.071 -15.309 -16.453  1.00  0.00      A    C
ATOM   2278  HB1 GLN A 140     -20.950 -14.892 -15.430  1.00  0.00      A     
ATOM   2279  HB2 GLN A 140     -21.258 -16.404 -16.433  1.00  0.00      A     
ATOM   2280  CG  GLN A 140     -19.813 -14.911 -17.208  1.00  0.00      A    C
ATOM   2281  HG1 GLN A 140     -19.572 -13.826 -17.227  1.00  0.00      A     
ATOM   2282  HG2 GLN A 140     -18.980 -15.403 -16.661  1.00  0.00      A     
ATOM   2283  CD  GLN A 140     -19.773 -15.424 -18.713  1.00  0.00      A    C
ATOM   2284  OE1 GLN A 140     -19.819 -14.527 -19.587  1.00  0.00      A    O
ATOM   2285  NE2 GLN A 140     -19.692 -16.709 -18.952  1.00  0.00      A    N
ATOM   2286 HE21 GLN A 140     -19.880 -17.394 -18.248  1.00  0.00      A     
ATOM   2287 HE22 GLN A 140     -19.564 -17.004 -19.899  1.00  0.00      A     
ATOM   2288  C   GLN A 140     -23.606 -15.500 -16.760  1.00  0.00      A    C
ATOM   2289  O   GLN A 140     -23.731 -16.635 -17.188  1.00  0.00      A    O
ATOM   2290  N   TYR A 141     -24.651 -14.844 -16.180  1.00  0.00      A    N
ATOM   2291  HN  TYR A 141     -24.477 -14.248 -15.400  1.00  0.00      A     
ATOM   2292  CA  TYR A 141     -25.986 -15.174 -16.395  1.00  0.00      A    C
ATOM   2293  HA  TYR A 141     -26.079 -16.203 -16.709  1.00  0.00      A     
ATOM   2294  CB  TYR A 141     -26.754 -14.869 -15.038  1.00  0.00      A    C
ATOM   2295  HB1 TYR A 141     -26.430 -13.873 -14.666  1.00  0.00      A     
ATOM   2296  HB2 TYR A 141     -27.862 -14.840 -15.123  1.00  0.00      A     
ATOM   2297  CG  TYR A 141     -26.382 -15.796 -13.911  1.00  0.00      A    C
ATOM   2298  CD1 TYR A 141     -26.342 -15.363 -12.566  1.00  0.00      A    C
ATOM   2299  HD1 TYR A 141     -26.475 -14.330 -12.283  1.00  0.00      A     
ATOM   2300  CE1 TYR A 141     -26.140 -16.263 -11.556  1.00  0.00      A    C
ATOM   2301  HE1 TYR A 141     -26.125 -15.892 -10.542  1.00  0.00      A     
ATOM   2302  CZ  TYR A 141     -25.970 -17.643 -11.867  1.00  0.00      A    C
ATOM   2303  OH  TYR A 141     -25.794 -18.588 -10.862  1.00  0.00      A    O
ATOM   2304  HH  TYR A 141     -26.559 -18.522 -10.287  1.00  0.00      A     
ATOM   2305  CD2 TYR A 141     -26.234 -17.139 -14.215  1.00  0.00      A    C
ATOM   2306  HD2 TYR A 141     -26.385 -17.439 -15.242  1.00  0.00      A     
ATOM   2307  CE2 TYR A 141     -25.947 -18.072 -13.151  1.00  0.00      A    C
ATOM   2308  HE2 TYR A 141     -25.822 -19.120 -13.381  1.00  0.00      A     
ATOM   2309  C   TYR A 141     -26.676 -14.370 -17.601  1.00  0.00      A    C
ATOM   2310  O   TYR A 141     -27.895 -14.589 -17.844  1.00  0.00      A    O
ATOM   2311  N   ARG A 142     -25.977 -13.490 -18.325  1.00  0.00      A    N
ATOM   2312  HN  ARG A 142     -24.990 -13.361 -18.266  1.00  0.00      A     
ATOM   2313  CA  ARG A 142     -26.542 -12.911 -19.544  1.00  0.00      A    C
ATOM   2314  HA  ARG A 142     -25.774 -12.261 -19.936  1.00  0.00      A     
ATOM   2315  CB  ARG A 142     -26.793 -13.918 -20.690  1.00  0.00      A    C
ATOM   2316  HB1 ARG A 142     -27.486 -14.741 -20.414  1.00  0.00      A     
ATOM   2317  HB2 ARG A 142     -27.174 -13.435 -21.615  1.00  0.00      A     
ATOM   2318  CG  ARG A 142     -25.449 -14.640 -21.139  1.00  0.00      A    C
ATOM   2319  HG1 ARG A 142     -24.747 -13.819 -21.400  1.00  0.00      A     
ATOM   2320  HG2 ARG A 142     -25.019 -15.244 -20.312  1.00  0.00      A     
ATOM   2321  CD  ARG A 142     -25.538 -15.641 -22.252  1.00  0.00      A    C
ATOM   2322  HD1 ARG A 142     -24.751 -16.424 -22.224  1.00  0.00      A     
ATOM   2323  HD2 ARG A 142     -26.433 -16.299 -22.246  1.00  0.00      A     
ATOM   2324  NE  ARG A 142     -25.334 -14.934 -23.575  1.00  0.00      A    N
ATOM   2325  HE  ARG A 142     -24.967 -14.005 -23.635  1.00  0.00      A     
ATOM   2326  CZ  ARG A 142     -26.001 -15.232 -24.658  1.00  0.00      A    C
ATOM   2327  NH1 ARG A 142     -26.872 -16.270 -24.655  1.00  0.00      A    N
ATOM   2328 HH11 ARG A 142     -27.417 -16.323 -25.492  1.00  0.00      A     
ATOM   2329 HH12 ARG A 142     -26.934 -16.954 -23.928  1.00  0.00      A     
ATOM   2330  NH2 ARG A 142     -25.899 -14.664 -25.858  1.00  0.00      A    N
ATOM   2331 HH21 ARG A 142     -26.071 -15.205 -26.681  1.00  0.00      A     
ATOM   2332 HH22 ARG A 142     -25.100 -14.066 -25.915  1.00  0.00      A     
ATOM   2333  C   ARG A 142     -27.684 -12.058 -19.214  1.00  0.00      A    C
ATOM   2334  O   ARG A 142     -28.758 -12.070 -19.843  1.00  0.00      A    O
ATOM   2335  N   VAL A 143     -27.569 -11.274 -18.093  1.00  0.00      A    N
ATOM   2336  HN  VAL A 143     -26.797 -11.346 -17.466  1.00  0.00      A     
ATOM   2337  CA  VAL A 143     -28.543 -10.275 -17.667  1.00  0.00      A    C
ATOM   2338  HA  VAL A 143     -29.520 -10.729 -17.754  1.00  0.00      A     
ATOM   2339  CB  VAL A 143     -28.445  -9.939 -16.149  1.00  0.00      A    C
ATOM   2340  HB  VAL A 143     -27.435  -9.621 -15.813  1.00  0.00      A     
ATOM   2341  CG1 VAL A 143     -29.417  -8.738 -15.878  1.00  0.00      A    C
ATOM   2342 HG11 VAL A 143     -29.040  -7.833 -16.400  1.00  0.00      A     
ATOM   2343 HG12 VAL A 143     -30.446  -8.990 -16.210  1.00  0.00      A     
ATOM   2344 HG13 VAL A 143     -29.355  -8.474 -14.800  1.00  0.00      A     
ATOM   2345  CG2 VAL A 143     -28.916 -11.173 -15.339  1.00  0.00      A    C
ATOM   2346 HG21 VAL A 143     -30.001 -11.321 -15.527  1.00  0.00      A     
ATOM   2347 HG22 VAL A 143     -28.263 -11.977 -15.740  1.00  0.00      A     
ATOM   2348 HG23 VAL A 143     -28.710 -10.967 -14.267  1.00  0.00      A     
ATOM   2349  C   VAL A 143     -28.528  -9.056 -18.588  1.00  0.00      A    C
ATOM   2350  O   VAL A 143     -27.486  -8.578 -19.058  1.00  0.00      A    O
ATOM   2351  N   LYS A 144     -29.740  -8.409 -18.906  1.00  0.00      A    N
ATOM   2352  HN  LYS A 144     -30.577  -8.716 -18.459  1.00  0.00      A     
ATOM   2353  CA  LYS A 144     -29.731  -7.324 -19.837  1.00  0.00      A    C
ATOM   2354  HA  LYS A 144     -29.267  -7.695 -20.739  1.00  0.00      A     
ATOM   2355  CB  LYS A 144     -31.168  -6.874 -20.124  1.00  0.00      A    C
ATOM   2356  HB1 LYS A 144     -31.638  -6.527 -19.179  1.00  0.00      A     
ATOM   2357  HB2 LYS A 144     -31.144  -5.930 -20.709  1.00  0.00      A     
ATOM   2358  CG  LYS A 144     -32.095  -7.825 -20.855  1.00  0.00      A    C
ATOM   2359  HG1 LYS A 144     -32.284  -8.780 -20.318  1.00  0.00      A     
ATOM   2360  HG2 LYS A 144     -33.066  -7.288 -20.895  1.00  0.00      A     
ATOM   2361  CD  LYS A 144     -31.670  -8.313 -22.294  1.00  0.00      A    C
ATOM   2362  HD1 LYS A 144     -30.734  -8.906 -22.213  1.00  0.00      A     
ATOM   2363  HD2 LYS A 144     -32.549  -8.891 -22.650  1.00  0.00      A     
ATOM   2364  CE  LYS A 144     -31.363  -7.237 -23.288  1.00  0.00      A    C
ATOM   2365  HE1 LYS A 144     -30.530  -6.529 -23.093  1.00  0.00      A     
ATOM   2366  HE2 LYS A 144     -31.230  -7.818 -24.226  1.00  0.00      A     
ATOM   2367  NZ  LYS A 144     -32.569  -6.361 -23.477  1.00  0.00      A    N
ATOM   2368  HZ1 LYS A 144     -32.721  -5.820 -22.602  1.00  0.00      A     
ATOM   2369  HZ2 LYS A 144     -32.290  -5.790 -24.301  1.00  0.00      A     
ATOM   2370  HZ3 LYS A 144     -33.364  -7.014 -23.628  1.00  0.00      A     
ATOM   2371  C   LYS A 144     -28.998  -6.023 -19.511  1.00  0.00      A    C
ATOM   2372  O   LYS A 144     -28.914  -5.616 -18.361  1.00  0.00      A    O
ATOM   2373  N   GLN A 145     -28.409  -5.321 -20.536  1.00  0.00      A    N
ATOM   2374  HN  GLN A 145     -28.615  -5.572 -21.479  1.00  0.00      A     
ATOM   2375  CA  GLN A 145     -27.459  -4.252 -20.304  1.00  0.00      A    C
ATOM   2376  HA  GLN A 145     -26.647  -4.641 -19.707  1.00  0.00      A     
ATOM   2377  CB  GLN A 145     -26.989  -3.608 -21.619  1.00  0.00      A    C
ATOM   2378  HB1 GLN A 145     -26.805  -4.470 -22.296  1.00  0.00      A     
ATOM   2379  HB2 GLN A 145     -27.748  -2.962 -22.110  1.00  0.00      A     
ATOM   2380  CG  GLN A 145     -25.800  -2.619 -21.550  1.00  0.00      A    C
ATOM   2381  HG1 GLN A 145     -25.419  -2.200 -22.506  1.00  0.00      A     
ATOM   2382  HG2 GLN A 145     -26.053  -1.666 -21.039  1.00  0.00      A     
ATOM   2383  CD  GLN A 145     -24.580  -3.261 -20.774  1.00  0.00      A    C
ATOM   2384  OE1 GLN A 145     -24.005  -4.245 -21.217  1.00  0.00      A    O
ATOM   2385  NE2 GLN A 145     -24.381  -2.761 -19.555  1.00  0.00      A    N
ATOM   2386 HE21 GLN A 145     -24.767  -1.857 -19.373  1.00  0.00      A     
ATOM   2387 HE22 GLN A 145     -23.905  -3.213 -18.801  1.00  0.00      A     
ATOM   2388  C   GLN A 145     -28.131  -3.043 -19.459  1.00  0.00      A    C
ATOM   2389  O   GLN A 145     -27.595  -2.614 -18.469  1.00  0.00      A    O
ATOM   2390  N   ASP A 146     -29.311  -2.627 -19.827  1.00  0.00      A    N
ATOM   2391  HN  ASP A 146     -29.639  -3.018 -20.684  1.00  0.00      A     
ATOM   2392  CA  ASP A 146     -30.126  -1.623 -19.201  1.00  0.00      A    C
ATOM   2393  HA  ASP A 146     -29.708  -0.643 -19.379  1.00  0.00      A     
ATOM   2394  CB  ASP A 146     -31.550  -1.801 -19.787  1.00  0.00      A    C
ATOM   2395  HB1 ASP A 146     -31.824  -2.870 -19.662  1.00  0.00      A     
ATOM   2396  HB2 ASP A 146     -32.268  -1.107 -19.301  1.00  0.00      A     
ATOM   2397  CG  ASP A 146     -31.698  -1.386 -21.209  1.00  0.00      A    C
ATOM   2398  OD1 ASP A 146     -31.307  -0.281 -21.555  1.00  0.00      A    O
ATOM   2399  OD2 ASP A 146     -32.355  -2.092 -21.972  1.00  0.00      A    O
ATOM   2400  C   ASP A 146     -30.370  -1.822 -17.708  1.00  0.00      A    C
ATOM   2401  O   ASP A 146     -30.191  -0.931 -16.937  1.00  0.00      A    O
ATOM   2402  N   ILE A 147     -30.811  -3.040 -17.279  1.00  0.00      A    N
ATOM   2403  HN  ILE A 147     -31.092  -3.828 -17.820  1.00  0.00      A     
ATOM   2404  CA  ILE A 147     -30.697  -3.562 -15.966  1.00  0.00      A    C
ATOM   2405  HA  ILE A 147     -31.416  -2.984 -15.406  1.00  0.00      A     
ATOM   2406  CB  ILE A 147     -31.143  -4.998 -16.013  1.00  0.00      A    C
ATOM   2407  HB  ILE A 147     -30.445  -5.560 -16.670  1.00  0.00      A     
ATOM   2408  CG2 ILE A 147     -31.082  -5.820 -14.775  1.00  0.00      A    C
ATOM   2409 HG21 ILE A 147     -31.459  -6.858 -14.894  1.00  0.00      A     
ATOM   2410 HG22 ILE A 147     -29.999  -5.925 -14.551  1.00  0.00      A     
ATOM   2411 HG23 ILE A 147     -31.636  -5.335 -13.943  1.00  0.00      A     
ATOM   2412  CG1 ILE A 147     -32.586  -5.060 -16.606  1.00  0.00      A    C
ATOM   2413 HG11 ILE A 147     -32.567  -5.032 -17.716  1.00  0.00      A     
ATOM   2414 HG12 ILE A 147     -32.826  -6.131 -16.432  1.00  0.00      A     
ATOM   2415  CD  ILE A 147     -33.586  -4.093 -16.051  1.00  0.00      A    C
ATOM   2416  HD1 ILE A 147     -33.532  -3.122 -16.588  1.00  0.00      A     
ATOM   2417  HD2 ILE A 147     -34.602  -4.531 -16.148  1.00  0.00      A     
ATOM   2418  HD3 ILE A 147     -33.369  -3.830 -14.993  1.00  0.00      A     
ATOM   2419  C   ILE A 147     -29.356  -3.424 -15.274  1.00  0.00      A    C
ATOM   2420  O   ILE A 147     -29.272  -2.894 -14.171  1.00  0.00      A    O
ATOM   2421  N   GLU A 148     -28.294  -3.907 -15.823  1.00  0.00      A    N
ATOM   2422  HN  GLU A 148     -28.382  -4.319 -16.727  1.00  0.00      A     
ATOM   2423  CA  GLU A 148     -26.966  -3.773 -15.273  1.00  0.00      A    C
ATOM   2424  HA  GLU A 148     -26.902  -4.165 -14.269  1.00  0.00      A     
ATOM   2425  CB  GLU A 148     -25.888  -4.475 -16.187  1.00  0.00      A    C
ATOM   2426  HB1 GLU A 148     -26.158  -5.547 -16.069  1.00  0.00      A     
ATOM   2427  HB2 GLU A 148     -25.854  -4.125 -17.241  1.00  0.00      A     
ATOM   2428  CG  GLU A 148     -24.432  -4.186 -15.801  1.00  0.00      A    C
ATOM   2429  HG1 GLU A 148     -24.224  -3.095 -15.783  1.00  0.00      A     
ATOM   2430  HG2 GLU A 148     -24.060  -4.607 -14.842  1.00  0.00      A     
ATOM   2431  CD  GLU A 148     -23.411  -4.680 -16.919  1.00  0.00      A    C
ATOM   2432  OE1 GLU A 148     -23.355  -5.894 -17.249  1.00  0.00      A    O
ATOM   2433  OE2 GLU A 148     -22.620  -3.908 -17.443  1.00  0.00      A    O
ATOM   2434  C   GLU A 148     -26.596  -2.240 -15.086  1.00  0.00      A    C
ATOM   2435  O   GLU A 148     -26.071  -1.825 -14.064  1.00  0.00      A    O
ATOM   2436  N   THR A 149     -27.022  -1.416 -16.035  1.00  0.00      A    N
ATOM   2437  HN  THR A 149     -27.469  -1.932 -16.762  1.00  0.00      A     
ATOM   2438  CA  THR A 149     -26.858   0.020 -16.091  1.00  0.00      A    C
ATOM   2439  HA  THR A 149     -25.827   0.161 -15.799  1.00  0.00      A     
ATOM   2440  CB  THR A 149     -27.205   0.575 -17.486  1.00  0.00      A    C
ATOM   2441  HB  THR A 149     -28.057  -0.023 -17.874  1.00  0.00      A     
ATOM   2442  OG1 THR A 149     -26.103   0.472 -18.416  1.00  0.00      A    O
ATOM   2443  HG1 THR A 149     -25.326   0.641 -17.878  1.00  0.00      A     
ATOM   2444  CG2 THR A 149     -27.699   2.072 -17.489  1.00  0.00      A    C
ATOM   2445 HG21 THR A 149     -28.113   2.349 -18.482  1.00  0.00      A     
ATOM   2446 HG22 THR A 149     -28.577   2.144 -16.812  1.00  0.00      A     
ATOM   2447 HG23 THR A 149     -26.867   2.715 -17.129  1.00  0.00      A     
ATOM   2448  C   THR A 149     -27.485   0.746 -14.926  1.00  0.00      A    C
ATOM   2449  O   THR A 149     -26.795   1.525 -14.249  1.00  0.00      A    O
ATOM   2450  N   VAL A 150     -28.769   0.331 -14.698  1.00  0.00      A    N
ATOM   2451  HN  VAL A 150     -29.395  -0.108 -15.337  1.00  0.00      A     
ATOM   2452  CA  VAL A 150     -29.510   0.815 -13.498  1.00  0.00      A    C
ATOM   2453  HA  VAL A 150     -29.445   1.881 -13.342  1.00  0.00      A     
ATOM   2454  CB  VAL A 150     -30.989   0.448 -13.599  1.00  0.00      A    C
ATOM   2455  HB  VAL A 150     -31.113  -0.650 -13.717  1.00  0.00      A     
ATOM   2456  CG1 VAL A 150     -31.759   0.923 -12.302  1.00  0.00      A    C
ATOM   2457 HG11 VAL A 150     -31.734   2.012 -12.085  1.00  0.00      A     
ATOM   2458 HG12 VAL A 150     -32.838   0.729 -12.483  1.00  0.00      A     
ATOM   2459 HG13 VAL A 150     -31.429   0.335 -11.419  1.00  0.00      A     
ATOM   2460  CG2 VAL A 150     -31.566   1.172 -14.839  1.00  0.00      A    C
ATOM   2461 HG21 VAL A 150     -31.346   0.674 -15.808  1.00  0.00      A     
ATOM   2462 HG22 VAL A 150     -32.673   1.198 -14.940  1.00  0.00      A     
ATOM   2463 HG23 VAL A 150     -31.231   2.230 -14.813  1.00  0.00      A     
ATOM   2464  C   VAL A 150     -28.853   0.269 -12.170  1.00  0.00      A    C
ATOM   2465  O   VAL A 150     -28.548   1.056 -11.297  1.00  0.00      A    O
ATOM   2466  N   ILE A 151     -28.692  -0.999 -12.055  1.00  0.00      A    N
ATOM   2467  HN  ILE A 151     -28.909  -1.712 -12.718  1.00  0.00      A     
ATOM   2468  CA  ILE A 151     -28.171  -1.560 -10.733  1.00  0.00      A    C
ATOM   2469  HA  ILE A 151     -28.777  -1.361  -9.861  1.00  0.00      A     
ATOM   2470  CB  ILE A 151     -28.138  -3.090 -10.775  1.00  0.00      A    C
ATOM   2471  HB  ILE A 151     -27.572  -3.453 -11.660  1.00  0.00      A     
ATOM   2472  CG2 ILE A 151     -27.241  -3.539  -9.604  1.00  0.00      A    C
ATOM   2473 HG21 ILE A 151     -27.473  -2.947  -8.693  1.00  0.00      A     
ATOM   2474 HG22 ILE A 151     -27.554  -4.590  -9.430  1.00  0.00      A     
ATOM   2475 HG23 ILE A 151     -26.166  -3.441  -9.868  1.00  0.00      A     
ATOM   2476  CG1 ILE A 151     -29.530  -3.795 -10.765  1.00  0.00      A    C
ATOM   2477 HG11 ILE A 151     -30.045  -3.573 -11.724  1.00  0.00      A     
ATOM   2478 HG12 ILE A 151     -29.230  -4.862 -10.834  1.00  0.00      A     
ATOM   2479  CD  ILE A 151     -30.474  -3.562  -9.635  1.00  0.00      A    C
ATOM   2480  HD1 ILE A 151     -30.957  -2.568  -9.748  1.00  0.00      A     
ATOM   2481  HD2 ILE A 151     -31.346  -4.252  -9.645  1.00  0.00      A     
ATOM   2482  HD3 ILE A 151     -29.842  -3.699  -8.732  1.00  0.00      A     
ATOM   2483  C   ILE A 151     -26.789  -0.955 -10.384  1.00  0.00      A    C
ATOM   2484  O   ILE A 151     -26.541  -0.382  -9.274  1.00  0.00      A    O
ATOM   2485  N   VAL A 152     -25.890  -0.900 -11.370  1.00  0.00      A    N
ATOM   2486  HN  VAL A 152     -26.057  -1.295 -12.270  1.00  0.00      A     
ATOM   2487  CA  VAL A 152     -24.515  -0.339 -11.172  1.00  0.00      A    C
ATOM   2488  HA  VAL A 152     -24.022  -0.705 -10.284  1.00  0.00      A     
ATOM   2489  CB  VAL A 152     -23.563  -0.554 -12.395  1.00  0.00      A    C
ATOM   2490  HB  VAL A 152     -24.207  -0.215 -13.234  1.00  0.00      A     
ATOM   2491  CG1 VAL A 152     -22.205   0.280 -12.364  1.00  0.00      A    C
ATOM   2492 HG11 VAL A 152     -21.526  -0.215 -11.637  1.00  0.00      A     
ATOM   2493 HG12 VAL A 152     -21.684   0.254 -13.345  1.00  0.00      A     
ATOM   2494 HG13 VAL A 152     -22.490   1.325 -12.114  1.00  0.00      A     
ATOM   2495  CG2 VAL A 152     -23.197  -2.065 -12.611  1.00  0.00      A    C
ATOM   2496 HG21 VAL A 152     -23.990  -2.560 -13.212  1.00  0.00      A     
ATOM   2497 HG22 VAL A 152     -22.216  -2.266 -13.092  1.00  0.00      A     
ATOM   2498 HG23 VAL A 152     -23.174  -2.349 -11.537  1.00  0.00      A     
ATOM   2499  C   VAL A 152     -24.598   1.184 -10.777  1.00  0.00      A    C
ATOM   2500  O   VAL A 152     -23.997   1.685  -9.835  1.00  0.00      A    O
ATOM   2501  N   THR A 153     -25.412   1.960 -11.600  1.00  0.00      A    N
ATOM   2502  HN  THR A 153     -25.831   1.483 -12.369  1.00  0.00      A     
ATOM   2503  CA  THR A 153     -25.616   3.429 -11.476  1.00  0.00      A    C
ATOM   2504  HA  THR A 153     -24.665   3.942 -11.458  1.00  0.00      A     
ATOM   2505  CB  THR A 153     -26.231   4.051 -12.715  1.00  0.00      A    C
ATOM   2506  HB  THR A 153     -27.271   3.692 -12.870  1.00  0.00      A     
ATOM   2507  OG1 THR A 153     -25.470   3.640 -13.876  1.00  0.00      A    O
ATOM   2508  HG1 THR A 153     -25.774   2.781 -14.181  1.00  0.00      A     
ATOM   2509  CG2 THR A 153     -26.238   5.583 -12.645  1.00  0.00      A    C
ATOM   2510 HG21 THR A 153     -25.378   6.014 -12.090  1.00  0.00      A     
ATOM   2511 HG22 THR A 153     -26.442   5.986 -13.660  1.00  0.00      A     
ATOM   2512 HG23 THR A 153     -27.088   5.902 -12.005  1.00  0.00      A     
ATOM   2513  C   THR A 153     -26.229   3.771 -10.127  1.00  0.00      A    C
ATOM   2514  O   THR A 153     -25.803   4.715  -9.508  1.00  0.00      A    O
ATOM   2515  N   GLU A 154     -27.300   3.042  -9.665  1.00  0.00      A    N
ATOM   2516  HN  GLU A 154     -27.675   2.265 -10.164  1.00  0.00      A     
ATOM   2517  CA  GLU A 154     -27.908   3.132  -8.291  1.00  0.00      A    C
ATOM   2518  HA  GLU A 154     -28.457   4.057  -8.190  1.00  0.00      A     
ATOM   2519  CB  GLU A 154     -29.061   2.047  -8.105  1.00  0.00      A    C
ATOM   2520  HB1 GLU A 154     -29.773   1.996  -8.957  1.00  0.00      A     
ATOM   2521  HB2 GLU A 154     -28.591   1.054  -7.938  1.00  0.00      A     
ATOM   2522  CG  GLU A 154     -29.770   2.214  -6.732  1.00  0.00      A    C
ATOM   2523  HG1 GLU A 154     -28.946   2.506  -6.047  1.00  0.00      A     
ATOM   2524  HG2 GLU A 154     -30.503   3.049  -6.755  1.00  0.00      A     
ATOM   2525  CD  GLU A 154     -30.625   1.035  -6.304  1.00  0.00      A    C
ATOM   2526  OE1 GLU A 154     -31.288   1.099  -5.235  1.00  0.00      A    O
ATOM   2527  OE2 GLU A 154     -30.730  -0.027  -6.977  1.00  0.00      A    O
ATOM   2528  C   GLU A 154     -26.857   3.050  -7.242  1.00  0.00      A    C
ATOM   2529  O   GLU A 154     -26.729   3.847  -6.289  1.00  0.00      A    O
ATOM   2530  N   SER A 155     -25.962   2.049  -7.367  1.00  0.00      A    N
ATOM   2531  HN  SER A 155     -26.016   1.345  -8.072  1.00  0.00      A     
ATOM   2532  CA  SER A 155     -24.948   1.771  -6.310  1.00  0.00      A    C
ATOM   2533  HA  SER A 155     -25.615   1.520  -5.499  1.00  0.00      A     
ATOM   2534  CB  SER A 155     -24.055   0.597  -6.618  1.00  0.00      A    C
ATOM   2535  HB1 SER A 155     -23.605   0.796  -7.614  1.00  0.00      A     
ATOM   2536  HB2 SER A 155     -23.339   0.546  -5.770  1.00  0.00      A     
ATOM   2537  OG  SER A 155     -24.803  -0.625  -6.653  1.00  0.00      A    O
ATOM   2538  HG1 SER A 155     -25.369  -0.606  -7.428  1.00  0.00      A     
ATOM   2539  C   SER A 155     -24.107   3.001  -5.884  1.00  0.00      A    C
ATOM   2540  O   SER A 155     -23.932   3.385  -4.766  1.00  0.00      A    O
ATOM   2541  N   ILE A 156     -23.538   3.731  -6.891  1.00  0.00      A    N
ATOM   2542  HN  ILE A 156     -23.856   3.457  -7.795  1.00  0.00      A     
ATOM   2543  CA  ILE A 156     -22.533   4.741  -6.750  1.00  0.00      A    C
ATOM   2544  HA  ILE A 156     -21.744   4.138  -6.324  1.00  0.00      A     
ATOM   2545  CB  ILE A 156     -22.164   5.303  -8.132  1.00  0.00      A    C
ATOM   2546  HB  ILE A 156     -23.044   5.582  -8.751  1.00  0.00      A     
ATOM   2547  CG2 ILE A 156     -21.240   6.533  -7.941  1.00  0.00      A    C
ATOM   2548 HG21 ILE A 156     -20.547   6.276  -7.112  1.00  0.00      A     
ATOM   2549 HG22 ILE A 156     -20.586   6.761  -8.810  1.00  0.00      A     
ATOM   2550 HG23 ILE A 156     -21.815   7.389  -7.526  1.00  0.00      A     
ATOM   2551  CG1 ILE A 156     -21.447   4.246  -9.022  1.00  0.00      A    C
ATOM   2552 HG11 ILE A 156     -20.515   4.102  -8.435  1.00  0.00      A     
ATOM   2553 HG12 ILE A 156     -22.039   3.306  -9.037  1.00  0.00      A     
ATOM   2554  CD  ILE A 156     -21.302   4.644 -10.530  1.00  0.00      A    C
ATOM   2555  HD1 ILE A 156     -20.720   5.569 -10.730  1.00  0.00      A     
ATOM   2556  HD2 ILE A 156     -20.803   3.827 -11.094  1.00  0.00      A     
ATOM   2557  HD3 ILE A 156     -22.349   4.755 -10.883  1.00  0.00      A     
ATOM   2558  C   ILE A 156     -23.011   5.813  -5.742  1.00  0.00      A    C
ATOM   2559  O   ILE A 156     -22.262   6.302  -4.883  1.00  0.00      A    O
ATOM   2560  N   PHE A 157     -24.256   6.210  -5.809  1.00  0.00      A    N
ATOM   2561  HN  PHE A 157     -24.927   5.724  -6.364  1.00  0.00      A     
ATOM   2562  CA  PHE A 157     -24.900   7.253  -4.994  1.00  0.00      A    C
ATOM   2563  HA  PHE A 157     -24.208   8.023  -4.686  1.00  0.00      A     
ATOM   2564  CB  PHE A 157     -26.129   7.710  -5.782  1.00  0.00      A    C
ATOM   2565  HB1 PHE A 157     -26.840   6.885  -6.003  1.00  0.00      A     
ATOM   2566  HB2 PHE A 157     -26.712   8.418  -5.156  1.00  0.00      A     
ATOM   2567  CG  PHE A 157     -25.849   8.376  -7.041  1.00  0.00      A    C
ATOM   2568  CD1 PHE A 157     -25.104   9.564  -7.011  1.00  0.00      A    C
ATOM   2569  HD1 PHE A 157     -24.843   9.964  -6.043  1.00  0.00      A     
ATOM   2570  CE1 PHE A 157     -24.891  10.291  -8.144  1.00  0.00      A    C
ATOM   2571  HE1 PHE A 157     -24.312  11.199  -8.062  1.00  0.00      A     
ATOM   2572  CZ  PHE A 157     -25.224   9.754  -9.345  1.00  0.00      A    C
ATOM   2573  HZ  PHE A 157     -24.891  10.174 -10.283  1.00  0.00      A     
ATOM   2574  CD2 PHE A 157     -26.423   8.012  -8.251  1.00  0.00      A    C
ATOM   2575  HD2 PHE A 157     -26.979   7.091  -8.350  1.00  0.00      A     
ATOM   2576  CE2 PHE A 157     -25.927   8.541  -9.484  1.00  0.00      A    C
ATOM   2577  HE2 PHE A 157     -26.304   8.341 -10.477  1.00  0.00      A     
ATOM   2578  C   PHE A 157     -25.302   6.694  -3.629  1.00  0.00      A    C
ATOM   2579  O   PHE A 157     -25.242   7.396  -2.650  1.00  0.00      A    O
ATOM   2580  N   ASN A 158     -25.612   5.367  -3.500  1.00  0.00      A    N
ATOM   2581  HN  ASN A 158     -25.432   4.723  -4.240  1.00  0.00      A     
ATOM   2582  CA  ASN A 158     -25.947   4.817  -2.135  1.00  0.00      A    C
ATOM   2583  HA  ASN A 158     -26.504   5.552  -1.573  1.00  0.00      A     
ATOM   2584  CB  ASN A 158     -27.056   3.688  -2.406  1.00  0.00      A    C
ATOM   2585  HB1 ASN A 158     -27.660   3.579  -1.480  1.00  0.00      A     
ATOM   2586  HB2 ASN A 158     -27.768   4.165  -3.113  1.00  0.00      A     
ATOM   2587  CG  ASN A 158     -26.681   2.311  -2.967  1.00  0.00      A    C
ATOM   2588  OD1 ASN A 158     -25.567   1.817  -2.902  1.00  0.00      A    O
ATOM   2589  ND2 ASN A 158     -27.724   1.570  -3.412  1.00  0.00      A    N
ATOM   2590 HD21 ASN A 158     -27.446   0.687  -3.792  1.00  0.00      A     
ATOM   2591 HD22 ASN A 158     -28.685   1.813  -3.281  1.00  0.00      A     
ATOM   2592  C   ASN A 158     -24.710   4.372  -1.316  1.00  0.00      A    C
ATOM   2593  O   ASN A 158     -24.878   4.268  -0.091  1.00  0.00      A    O
ATOM   2594  CB  ASP A 159     -21.327   3.329  -2.051  1.00  0.00      A     
ATOM   2595  HB1 ASP A 159     -21.183   4.165  -2.769  1.00  0.00      A     
ATOM   2596  HB2 ASP A 159     -20.477   3.077  -1.380  1.00  0.00      A     
ATOM   2597  CG  ASP A 159     -21.341   1.975  -2.845  1.00  0.00      A     
ATOM   2598  OD1 ASP A 159     -20.870   1.770  -3.956  1.00  0.00      A     
ATOM   2599  OD2 ASP A 159     -21.873   0.980  -2.140  1.00  0.00      A     
ATOM   2600  HD2 ASP A 159     -22.231   0.292  -2.706  1.00  0.00      A     
ATOM   2601  N   ASP A 159     -23.549   4.141  -1.922  1.00  0.00      A    N
ATOM   2602  HN  ASP A 159     -23.499   4.139  -2.917  1.00  0.00      A     
ATOM   2603  CA  ASP A 159     -22.471   3.696  -1.102  1.00  0.00      A    C
ATOM   2604  HA  ASP A 159     -22.730   2.797  -0.561  1.00  0.00      A     
ATOM   2605  C   ASP A 159     -22.000   4.636   0.057  1.00  0.00      A    C
ATOM   2606  O   ASP A 159     -21.652   4.127   1.088  1.00  0.00      A    O
ATOM   2607  N   PRO A 160     -22.016   5.952  -0.095  1.00  0.00      A    N
ATOM   2608  CD  PRO A 160     -22.023   6.767  -1.389  1.00  0.00      A    C
ATOM   2609  HD1 PRO A 160     -23.038   6.870  -1.829  1.00  0.00      A     
ATOM   2610  HD2 PRO A 160     -21.372   6.148  -2.043  1.00  0.00      A     
ATOM   2611  CA  PRO A 160     -21.655   6.889   0.963  1.00  0.00      A    C
ATOM   2612  HA  PRO A 160     -21.015   6.345   1.642  1.00  0.00      A     
ATOM   2613  CB  PRO A 160     -20.863   7.967   0.278  1.00  0.00      A    C
ATOM   2614  HB1 PRO A 160     -19.773   7.750   0.277  1.00  0.00      A     
ATOM   2615  HB2 PRO A 160     -20.934   8.925   0.836  1.00  0.00      A     
ATOM   2616  CG  PRO A 160     -21.434   8.125  -1.149  1.00  0.00      A    C
ATOM   2617  HG1 PRO A 160     -20.600   8.388  -1.835  1.00  0.00      A     
ATOM   2618  HG2 PRO A 160     -22.171   8.956  -1.145  1.00  0.00      A     
ATOM   2619  C   PRO A 160     -22.948   7.380   1.661  1.00  0.00      A    C
ATOM   2620  O   PRO A 160     -22.954   7.402   2.864  1.00  0.00      A    O
ATOM   2621  N   LEU A 161     -24.084   7.479   1.026  1.00  0.00      A    N
ATOM   2622  HN  LEU A 161     -24.057   7.428   0.031  1.00  0.00      A     
ATOM   2623  CA  LEU A 161     -25.351   7.669   1.570  1.00  0.00      A    C
ATOM   2624  HA  LEU A 161     -25.160   8.501   2.232  1.00  0.00      A     
ATOM   2625  CB  LEU A 161     -26.437   7.882   0.542  1.00  0.00      A    C
ATOM   2626  HB1 LEU A 161     -26.601   7.008  -0.124  1.00  0.00      A     
ATOM   2627  HB2 LEU A 161     -27.360   8.080   1.128  1.00  0.00      A     
ATOM   2628  CG  LEU A 161     -26.353   9.266  -0.206  1.00  0.00      A    C
ATOM   2629  HG  LEU A 161     -25.443   9.562  -0.769  1.00  0.00      A     
ATOM   2630  CD1 LEU A 161     -27.432   9.185  -1.272  1.00  0.00      A    C
ATOM   2631 HD11 LEU A 161     -28.478   9.157  -0.899  1.00  0.00      A     
ATOM   2632 HD12 LEU A 161     -27.416  10.060  -1.955  1.00  0.00      A     
ATOM   2633 HD13 LEU A 161     -27.357   8.224  -1.824  1.00  0.00      A     
ATOM   2634  CD2 LEU A 161     -26.538  10.553   0.664  1.00  0.00      A    C
ATOM   2635 HD21 LEU A 161     -27.392  10.257   1.310  1.00  0.00      A     
ATOM   2636 HD22 LEU A 161     -25.611  10.707   1.258  1.00  0.00      A     
ATOM   2637 HD23 LEU A 161     -26.676  11.494   0.091  1.00  0.00      A     
ATOM   2638  C   LEU A 161     -25.710   6.609   2.595  1.00  0.00      A    C
ATOM   2639  O   LEU A 161     -26.240   6.922   3.716  1.00  0.00      A    O
ATOM   2640  N   GLY A 162     -25.411   5.288   2.377  1.00  0.00      A    N
ATOM   2641  HN  GLY A 162     -24.988   5.048   1.507  1.00  0.00      A     
ATOM   2642  CA  GLY A 162     -25.592   4.315   3.493  1.00  0.00      A    C
ATOM   2643  HA1 GLY A 162     -25.422   3.321   3.106  1.00  0.00      A     
ATOM   2644  HA2 GLY A 162     -26.604   4.487   3.826  1.00  0.00      A     
ATOM   2645  C   GLY A 162     -24.665   4.508   4.687  1.00  0.00      A    C
ATOM   2646  O   GLY A 162     -25.161   4.458   5.802  1.00  0.00      A    O
ATOM   2647  N   ILE A 163     -23.331   4.822   4.549  1.00  0.00      A    N
ATOM   2648  HN  ILE A 163     -22.778   4.762   3.722  1.00  0.00      A     
ATOM   2649  CA  ILE A 163     -22.447   5.301   5.652  1.00  0.00      A    C
ATOM   2650  HA  ILE A 163     -22.443   4.587   6.463  1.00  0.00      A     
ATOM   2651  CB  ILE A 163     -21.078   5.475   5.174  1.00  0.00      A    C
ATOM   2652  HB  ILE A 163     -21.045   6.316   4.448  1.00  0.00      A     
ATOM   2653  CG2 ILE A 163     -20.160   6.035   6.381  1.00  0.00      A    C
ATOM   2654 HG21 ILE A 163     -20.165   5.344   7.250  1.00  0.00      A     
ATOM   2655 HG22 ILE A 163     -19.094   6.241   6.144  1.00  0.00      A     
ATOM   2656 HG23 ILE A 163     -20.562   6.967   6.835  1.00  0.00      A     
ATOM   2657  CG1 ILE A 163     -20.372   4.173   4.569  1.00  0.00      A    C
ATOM   2658 HG11 ILE A 163     -20.254   3.393   5.352  1.00  0.00      A     
ATOM   2659 HG12 ILE A 163     -21.090   3.762   3.828  1.00  0.00      A     
ATOM   2660  CD  ILE A 163     -18.995   4.475   3.913  1.00  0.00      A    C
ATOM   2661  HD1 ILE A 163     -18.417   5.078   4.646  1.00  0.00      A     
ATOM   2662  HD2 ILE A 163     -18.428   3.571   3.600  1.00  0.00      A     
ATOM   2663  HD3 ILE A 163     -19.083   5.187   3.065  1.00  0.00      A     
ATOM   2664  C   ILE A 163     -23.007   6.526   6.376  1.00  0.00      A    C
ATOM   2665  O   ILE A 163     -23.076   6.606   7.567  1.00  0.00      A    O
ATOM   2666  N   VAL A 164     -23.414   7.561   5.569  1.00  0.00      A    N
ATOM   2667  HN  VAL A 164     -23.434   7.505   4.574  1.00  0.00      A     
ATOM   2668  CA  VAL A 164     -23.794   8.825   6.163  1.00  0.00      A    C
ATOM   2669  HA  VAL A 164     -22.927   9.222   6.669  1.00  0.00      A     
ATOM   2670  CB  VAL A 164     -24.168   9.910   5.092  1.00  0.00      A    C
ATOM   2671  HB  VAL A 164     -24.815   9.480   4.297  1.00  0.00      A     
ATOM   2672  CG1 VAL A 164     -24.964  11.116   5.707  1.00  0.00      A    C
ATOM   2673 HG11 VAL A 164     -25.159  11.842   4.889  1.00  0.00      A     
ATOM   2674 HG12 VAL A 164     -25.867  10.759   6.247  1.00  0.00      A     
ATOM   2675 HG13 VAL A 164     -24.238  11.648   6.359  1.00  0.00      A     
ATOM   2676  CG2 VAL A 164     -22.921  10.397   4.389  1.00  0.00      A    C
ATOM   2677 HG21 VAL A 164     -23.092  11.263   3.714  1.00  0.00      A     
ATOM   2678 HG22 VAL A 164     -22.267  10.747   5.215  1.00  0.00      A     
ATOM   2679 HG23 VAL A 164     -22.533   9.541   3.797  1.00  0.00      A     
ATOM   2680  C   VAL A 164     -25.053   8.600   7.077  1.00  0.00      A    C
ATOM   2681  O   VAL A 164     -25.175   9.063   8.222  1.00  0.00      A    O
ATOM   2682  N   LEU A 165     -26.070   7.819   6.537  1.00  0.00      A    N
ATOM   2683  HN  LEU A 165     -26.026   7.480   5.601  1.00  0.00      A     
ATOM   2684  CA  LEU A 165     -27.228   7.496   7.376  1.00  0.00      A    C
ATOM   2685  HA  LEU A 165     -27.730   8.404   7.678  1.00  0.00      A     
ATOM   2686  CB  LEU A 165     -28.193   6.540   6.656  1.00  0.00      A    C
ATOM   2687  HB1 LEU A 165     -28.389   6.955   5.645  1.00  0.00      A     
ATOM   2688  HB2 LEU A 165     -27.705   5.556   6.492  1.00  0.00      A     
ATOM   2689  CG  LEU A 165     -29.577   6.297   7.263  1.00  0.00      A    C
ATOM   2690  HG  LEU A 165     -29.512   5.954   8.317  1.00  0.00      A     
ATOM   2691  CD1 LEU A 165     -30.242   7.657   7.196  1.00  0.00      A    C
ATOM   2692 HD11 LEU A 165     -31.323   7.412   7.118  1.00  0.00      A     
ATOM   2693 HD12 LEU A 165     -30.034   8.230   8.125  1.00  0.00      A     
ATOM   2694 HD13 LEU A 165     -30.080   8.163   6.220  1.00  0.00      A     
ATOM   2695  CD2 LEU A 165     -30.487   5.289   6.514  1.00  0.00      A    C
ATOM   2696 HD21 LEU A 165     -30.534   5.714   5.489  1.00  0.00      A     
ATOM   2697 HD22 LEU A 165     -29.968   4.308   6.463  1.00  0.00      A     
ATOM   2698 HD23 LEU A 165     -31.475   5.244   7.021  1.00  0.00      A     
ATOM   2699  C   LEU A 165     -26.788   6.809   8.644  1.00  0.00      A    C
ATOM   2700  O   LEU A 165     -27.372   7.052   9.709  1.00  0.00      A    O
ATOM   2701  N   THR A 166     -25.727   5.923   8.575  1.00  0.00      A    N
ATOM   2702  HN  THR A 166     -25.384   5.762   7.653  1.00  0.00      A     
ATOM   2703  CA  THR A 166     -25.087   5.184   9.697  1.00  0.00      A    C
ATOM   2704  HA  THR A 166     -25.920   4.744  10.225  1.00  0.00      A     
ATOM   2705  CB  THR A 166     -24.180   4.012   9.236  1.00  0.00      A    C
ATOM   2706  HB  THR A 166     -23.267   4.437   8.767  1.00  0.00      A     
ATOM   2707  OG1 THR A 166     -24.841   3.146   8.367  1.00  0.00      A    O
ATOM   2708  HG1 THR A 166     -24.779   3.579   7.512  1.00  0.00      A     
ATOM   2709  CG2 THR A 166     -23.799   3.150  10.449  1.00  0.00      A    C
ATOM   2710 HG21 THR A 166     -23.073   3.745  11.043  1.00  0.00      A     
ATOM   2711 HG22 THR A 166     -24.787   2.998  10.935  1.00  0.00      A     
ATOM   2712 HG23 THR A 166     -23.341   2.164  10.220  1.00  0.00      A     
ATOM   2713  C   THR A 166     -24.486   6.061  10.779  1.00  0.00      A    C
ATOM   2714  O   THR A 166     -24.871   5.924  11.935  1.00  0.00      A    O
ATOM   2715  N   LEU A 167     -23.649   7.038  10.440  1.00  0.00      A    N
ATOM   2716  HN  LEU A 167     -23.377   7.245   9.503  1.00  0.00      A     
ATOM   2717  CA  LEU A 167     -23.057   8.086  11.287  1.00  0.00      A    C
ATOM   2718  HA  LEU A 167     -22.484   7.496  11.987  1.00  0.00      A     
ATOM   2719  CB  LEU A 167     -22.271   9.116  10.424  1.00  0.00      A    C
ATOM   2720  HB1 LEU A 167     -22.964   9.628   9.723  1.00  0.00      A     
ATOM   2721  HB2 LEU A 167     -21.879   9.915  11.090  1.00  0.00      A     
ATOM   2722  CG  LEU A 167     -21.069   8.568   9.538  1.00  0.00      A    C
ATOM   2723  HG  LEU A 167     -21.463   7.995   8.672  1.00  0.00      A     
ATOM   2724  CD1 LEU A 167     -20.378   9.824   8.905  1.00  0.00      A    C
ATOM   2725 HD11 LEU A 167     -19.489   9.566   8.291  1.00  0.00      A     
ATOM   2726 HD12 LEU A 167     -21.152  10.223   8.215  1.00  0.00      A     
ATOM   2727 HD13 LEU A 167     -20.155  10.641   9.624  1.00  0.00      A     
ATOM   2728  CD2 LEU A 167     -19.988   7.890  10.431  1.00  0.00      A    C
ATOM   2729 HD21 LEU A 167     -19.683   8.590  11.239  1.00  0.00      A     
ATOM   2730 HD22 LEU A 167     -20.331   6.932  10.877  1.00  0.00      A     
ATOM   2731 HD23 LEU A 167     -19.153   7.629   9.746  1.00  0.00      A     
ATOM   2732  C   LEU A 167     -24.150   8.844  11.974  1.00  0.00      A    C
ATOM   2733  O   LEU A 167     -24.058   9.112  13.188  1.00  0.00      A    O
ATOM   2734  N   ILE A 168     -25.252   9.109  11.295  1.00  0.00      A    N
ATOM   2735  HN  ILE A 168     -25.314   8.735  10.373  1.00  0.00      A     
ATOM   2736  CA  ILE A 168     -26.421   9.693  11.916  1.00  0.00      A    C
ATOM   2737  HA  ILE A 168     -26.029  10.494  12.526  1.00  0.00      A     
ATOM   2738  CB  ILE A 168     -27.397  10.257  10.809  1.00  0.00      A    C
ATOM   2739  HB  ILE A 168     -27.240   9.660   9.885  1.00  0.00      A     
ATOM   2740  CG2 ILE A 168     -28.891  10.135  11.205  1.00  0.00      A    C
ATOM   2741 HG21 ILE A 168     -29.191   9.068  11.291  1.00  0.00      A     
ATOM   2742 HG22 ILE A 168     -29.198  10.643  12.144  1.00  0.00      A     
ATOM   2743 HG23 ILE A 168     -29.543  10.541  10.402  1.00  0.00      A     
ATOM   2744  CG1 ILE A 168     -27.111  11.749  10.658  1.00  0.00      A    C
ATOM   2745 HG11 ILE A 168     -28.058  12.204  10.297  1.00  0.00      A     
ATOM   2746 HG12 ILE A 168     -26.912  12.268  11.619  1.00  0.00      A     
ATOM   2747  CD  ILE A 168     -25.977  12.094   9.682  1.00  0.00      A    C
ATOM   2748  HD1 ILE A 168     -26.206  11.524   8.756  1.00  0.00      A     
ATOM   2749  HD2 ILE A 168     -25.813  13.190   9.595  1.00  0.00      A     
ATOM   2750  HD3 ILE A 168     -25.034  11.758  10.164  1.00  0.00      A     
ATOM   2751  C   ILE A 168     -27.175   8.892  12.939  1.00  0.00      A    C
ATOM   2752  O   ILE A 168     -27.570   9.446  13.979  1.00  0.00      A    O
ATOM   2753  N   ALA A 169     -27.399   7.630  12.651  1.00  0.00      A    N
ATOM   2754  HN  ALA A 169     -27.207   7.254  11.748  1.00  0.00      A     
ATOM   2755  CA  ALA A 169     -28.035   6.706  13.579  1.00  0.00      A    C
ATOM   2756  HA  ALA A 169     -28.982   7.123  13.888  1.00  0.00      A     
ATOM   2757  CB  ALA A 169     -28.269   5.300  12.929  1.00  0.00      A    C
ATOM   2758  HB1 ALA A 169     -28.995   5.374  12.091  1.00  0.00      A     
ATOM   2759  HB2 ALA A 169     -27.286   4.872  12.639  1.00  0.00      A     
ATOM   2760  HB3 ALA A 169     -28.699   4.470  13.530  1.00  0.00      A     
ATOM   2761  C   ALA A 169     -27.160   6.534  14.825  1.00  0.00      A    C
ATOM   2762  O   ALA A 169     -27.537   6.546  15.924  1.00  0.00      A    O
ATOM   2763  N   ILE A 170     -25.883   6.406  14.667  1.00  0.00      A    N
ATOM   2764  HN  ILE A 170     -25.611   6.073  13.768  1.00  0.00      A     
ATOM   2765  CA  ILE A 170     -24.942   6.412  15.793  1.00  0.00      A    C
ATOM   2766  HA  ILE A 170     -25.224   5.610  16.459  1.00  0.00      A     
ATOM   2767  CB  ILE A 170     -23.596   5.944  15.267  1.00  0.00      A    C
ATOM   2768  HB  ILE A 170     -23.318   6.679  14.482  1.00  0.00      A     
ATOM   2769  CG2 ILE A 170     -22.643   5.835  16.455  1.00  0.00      A    C
ATOM   2770 HG21 ILE A 170     -22.940   4.983  17.103  1.00  0.00      A     
ATOM   2771 HG22 ILE A 170     -21.599   5.761  16.082  1.00  0.00      A     
ATOM   2772 HG23 ILE A 170     -22.696   6.723  17.122  1.00  0.00      A     
ATOM   2773  CG1 ILE A 170     -23.631   4.494  14.582  1.00  0.00      A    C
ATOM   2774 HG11 ILE A 170     -23.937   3.815  15.406  1.00  0.00      A     
ATOM   2775 HG12 ILE A 170     -24.404   4.411  13.788  1.00  0.00      A     
ATOM   2776  CD  ILE A 170     -22.227   4.110  13.988  1.00  0.00      A    C
ATOM   2777  HD1 ILE A 170     -21.435   3.752  14.680  1.00  0.00      A     
ATOM   2778  HD2 ILE A 170     -22.313   3.456  13.094  1.00  0.00      A     
ATOM   2779  HD3 ILE A 170     -21.672   4.976  13.567  1.00  0.00      A     
ATOM   2780  C   ILE A 170     -24.881   7.768  16.645  1.00  0.00      A    C
ATOM   2781  O   ILE A 170     -24.829   7.693  17.870  1.00  0.00      A    O
ATOM   2782  N   SER A 171     -25.053   8.959  15.969  1.00  0.00      A    N
ATOM   2783  HN  SER A 171     -24.932   8.902  14.981  1.00  0.00      A     
ATOM   2784  CA  SER A 171     -25.347  10.242  16.612  1.00  0.00      A    C
ATOM   2785  HA  SER A 171     -24.626  10.614  17.325  1.00  0.00      A     
ATOM   2786  CB  SER A 171     -25.414  11.447  15.649  1.00  0.00      A    C
ATOM   2787  HB1 SER A 171     -26.308  11.388  14.993  1.00  0.00      A     
ATOM   2788  HB2 SER A 171     -25.603  12.378  16.224  1.00  0.00      A     
ATOM   2789  OG  SER A 171     -24.101  11.563  14.973  1.00  0.00      A    O
ATOM   2790  HG1 SER A 171     -23.905  10.687  14.633  1.00  0.00      A     
ATOM   2791  C   SER A 171     -26.596  10.268  17.371  1.00  0.00      A    C
ATOM   2792  O   SER A 171     -26.581  10.874  18.404  1.00  0.00      A    O
ATOM   2793  N   MET A 172     -27.711   9.661  16.906  1.00  0.00      A    N
ATOM   2794  HN  MET A 172     -27.754   9.322  15.969  1.00  0.00      A     
ATOM   2795  CA  MET A 172     -28.906   9.461  17.737  1.00  0.00      A    C
ATOM   2796  HA  MET A 172     -29.082  10.406  18.229  1.00  0.00      A     
ATOM   2797  CB  MET A 172     -30.039   9.219  16.784  1.00  0.00      A    C
ATOM   2798  HB1 MET A 172     -29.866   8.338  16.131  1.00  0.00      A     
ATOM   2799  HB2 MET A 172     -30.915   9.015  17.437  1.00  0.00      A     
ATOM   2800  CG  MET A 172     -30.327  10.311  15.721  1.00  0.00      A    C
ATOM   2801  HG1 MET A 172     -30.431  11.243  16.316  1.00  0.00      A     
ATOM   2802  HG2 MET A 172     -29.484  10.438  15.007  1.00  0.00      A     
ATOM   2803  SD  MET A 172     -31.928   9.987  14.903  1.00  0.00      A   SE
ATOM   2804  CE  MET A 172     -31.165   8.763  13.819  1.00  0.00      A    C
ATOM   2805  HE1 MET A 172     -31.800   8.337  13.013  1.00  0.00      A     
ATOM   2806  HE2 MET A 172     -30.206   9.051  13.336  1.00  0.00      A     
ATOM   2807  HE3 MET A 172     -30.968   7.860  14.435  1.00  0.00      A     
ATOM   2808  C   MET A 172     -28.895   8.423  18.859  1.00  0.00      A    C
ATOM   2809  O   MET A 172     -29.526   8.550  19.902  1.00  0.00      A    O
ATOM   2810  N   LEU A 173     -28.101   7.327  18.700  1.00  0.00      A    N
ATOM   2811  HN  LEU A 173     -27.714   7.179  17.793  1.00  0.00      A     
ATOM   2812  CA  LEU A 173     -27.855   6.303  19.781  1.00  0.00      A    C
ATOM   2813  HA  LEU A 173     -28.839   6.082  20.168  1.00  0.00      A     
ATOM   2814  CB  LEU A 173     -27.190   5.061  19.162  1.00  0.00      A    C
ATOM   2815  HB1 LEU A 173     -26.441   5.485  18.460  1.00  0.00      A     
ATOM   2816  HB2 LEU A 173     -26.569   4.515  19.904  1.00  0.00      A     
ATOM   2817  CG  LEU A 173     -28.227   4.117  18.511  1.00  0.00      A    C
ATOM   2818  HG  LEU A 173     -28.836   4.666  17.762  1.00  0.00      A     
ATOM   2819  CD1 LEU A 173     -27.529   3.011  17.719  1.00  0.00      A    C
ATOM   2820 HD11 LEU A 173     -28.199   2.433  17.047  1.00  0.00      A     
ATOM   2821 HD12 LEU A 173     -26.722   3.437  17.087  1.00  0.00      A     
ATOM   2822 HD13 LEU A 173     -27.037   2.335  18.451  1.00  0.00      A     
ATOM   2823  CD2 LEU A 173     -29.209   3.366  19.414  1.00  0.00      A    C
ATOM   2824 HD21 LEU A 173     -29.894   2.690  18.858  1.00  0.00      A     
ATOM   2825 HD22 LEU A 173     -28.608   2.650  20.013  1.00  0.00      A     
ATOM   2826 HD23 LEU A 173     -29.756   4.153  19.975  1.00  0.00      A     
ATOM   2827  C   LEU A 173     -26.956   6.811  20.859  1.00  0.00      A    C
ATOM   2828  O   LEU A 173     -27.223   6.676  22.081  1.00  0.00      A    O
ATOM   2829  N   VAL A 174     -25.821   7.394  20.490  1.00  0.00      A    N
ATOM   2830  HN  VAL A 174     -25.657   7.531  19.517  1.00  0.00      A     
ATOM   2831  CA  VAL A 174     -24.629   7.630  21.366  1.00  0.00      A    C
ATOM   2832  HA  VAL A 174     -24.824   7.107  22.290  1.00  0.00      A     
ATOM   2833  CB  VAL A 174     -23.387   7.186  20.641  1.00  0.00      A    C
ATOM   2834  HB  VAL A 174     -23.009   7.807  19.801  1.00  0.00      A     
ATOM   2835  CG1 VAL A 174     -22.169   7.449  21.603  1.00  0.00      A    C
ATOM   2836 HG11 VAL A 174     -22.139   8.487  21.998  1.00  0.00      A     
ATOM   2837 HG12 VAL A 174     -22.382   6.842  22.509  1.00  0.00      A     
ATOM   2838 HG13 VAL A 174     -21.225   7.100  21.133  1.00  0.00      A     
ATOM   2839  CG2 VAL A 174     -23.396   5.677  20.214  1.00  0.00      A    C
ATOM   2840 HG21 VAL A 174     -23.803   5.014  21.008  1.00  0.00      A     
ATOM   2841 HG22 VAL A 174     -23.845   5.586  19.202  1.00  0.00      A     
ATOM   2842 HG23 VAL A 174     -22.327   5.391  20.116  1.00  0.00      A     
ATOM   2843  C   VAL A 174     -24.641   9.186  21.751  1.00  0.00      A    C
ATOM   2844  O   VAL A 174     -24.689  10.074  20.893  1.00  0.00      A    O
ATOM   2845  N   PRO A 175     -24.693   9.548  23.064  1.00  0.00      A    N
ATOM   2846  CD  PRO A 175     -24.895   8.746  24.272  1.00  0.00      A    C
ATOM   2847  HD1 PRO A 175     -23.965   8.258  24.634  1.00  0.00      A     
ATOM   2848  HD2 PRO A 175     -25.687   8.019  23.990  1.00  0.00      A     
ATOM   2849  CA  PRO A 175     -24.255  10.878  23.426  1.00  0.00      A    C
ATOM   2850  HA  PRO A 175     -24.923  11.622  23.018  1.00  0.00      A     
ATOM   2851  CB  PRO A 175     -24.182  10.801  24.957  1.00  0.00      A    C
ATOM   2852  HB1 PRO A 175     -24.348  11.832  25.337  1.00  0.00      A     
ATOM   2853  HB2 PRO A 175     -23.188  10.460  25.318  1.00  0.00      A     
ATOM   2854  CG  PRO A 175     -25.224   9.789  25.354  1.00  0.00      A    C
ATOM   2855  HG1 PRO A 175     -26.213  10.273  25.211  1.00  0.00      A     
ATOM   2856  HG2 PRO A 175     -25.163   9.374  26.383  1.00  0.00      A     
ATOM   2857  C   PRO A 175     -22.791  11.273  22.920  1.00  0.00      A    C
ATOM   2858  O   PRO A 175     -21.894  10.469  22.952  1.00  0.00      A    O
ATOM   2859  N   GLY A 176     -22.551  12.514  22.469  1.00  0.00      A    N
ATOM   2860  HN  GLY A 176     -23.299  13.172  22.502  1.00  0.00      A     
ATOM   2861  CA  GLY A 176     -21.211  13.058  22.323  1.00  0.00      A    C
ATOM   2862  HA1 GLY A 176     -20.480  12.606  22.977  1.00  0.00      A     
ATOM   2863  HA2 GLY A 176     -21.325  14.113  22.525  1.00  0.00      A     
ATOM   2864  C   GLY A 176     -20.735  12.866  20.954  1.00  0.00      A    C
ATOM   2865  O   GLY A 176     -19.887  13.636  20.516  1.00  0.00      A    O
ATOM   2866  N   TYR A 177     -21.130  11.795  20.322  1.00  0.00      A    N
ATOM   2867  HN  TYR A 177     -21.876  11.301  20.762  1.00  0.00      A     
ATOM   2868  CA  TYR A 177     -20.592  11.258  19.075  1.00  0.00      A    C
ATOM   2869  HA  TYR A 177     -19.549  11.029  19.233  1.00  0.00      A     
ATOM   2870  CB  TYR A 177     -21.293   9.888  18.809  1.00  0.00      A    C
ATOM   2871  HB1 TYR A 177     -21.069   9.253  19.692  1.00  0.00      A     
ATOM   2872  HB2 TYR A 177     -22.387  10.003  18.653  1.00  0.00      A     
ATOM   2873  CG  TYR A 177     -20.689   9.310  17.513  1.00  0.00      A    C
ATOM   2874  CD1 TYR A 177     -21.428   9.359  16.312  1.00  0.00      A    C
ATOM   2875  HD1 TYR A 177     -22.401   9.827  16.274  1.00  0.00      A     
ATOM   2876  CE1 TYR A 177     -20.886   8.773  15.116  1.00  0.00      A    C
ATOM   2877  HE1 TYR A 177     -21.344   8.845  14.141  1.00  0.00      A     
ATOM   2878  CZ  TYR A 177     -19.727   7.990  15.230  1.00  0.00      A    C
ATOM   2879  OH  TYR A 177     -19.376   7.285  14.089  1.00  0.00      A    O
ATOM   2880  HH  TYR A 177     -18.510   6.888  14.207  1.00  0.00      A     
ATOM   2881  CD2 TYR A 177     -19.439   8.725  17.600  1.00  0.00      A    C
ATOM   2882  HD2 TYR A 177     -18.861   8.842  18.504  1.00  0.00      A     
ATOM   2883  CE2 TYR A 177     -18.925   8.022  16.446  1.00  0.00      A    C
ATOM   2884  HE2 TYR A 177     -17.928   7.607  16.450  1.00  0.00      A     
ATOM   2885  C   TYR A 177     -20.720  12.212  17.932  1.00  0.00      A    C
ATOM   2886  O   TYR A 177     -19.875  12.328  17.041  1.00  0.00      A    O
ATOM   2887  N   GLY A 178     -21.850  12.880  17.793  1.00  0.00      A    N
ATOM   2888  HN  GLY A 178     -22.575  12.620  18.427  1.00  0.00      A     
ATOM   2889  CA  GLY A 178     -22.314  13.778  16.681  1.00  0.00      A    C
ATOM   2890  HA1 GLY A 178     -23.286  14.148  16.969  1.00  0.00      A     
ATOM   2891  HA2 GLY A 178     -22.328  13.093  15.846  1.00  0.00      A     
ATOM   2892  C   GLY A 178     -21.535  14.995  16.396  1.00  0.00      A    C
ATOM   2893  O   GLY A 178     -21.388  15.274  15.222  1.00  0.00      A    O
ATOM   2894  N   GLY A 179     -20.988  15.652  17.404  1.00  0.00      A    N
ATOM   2895  HN  GLY A 179     -21.156  15.223  18.287  1.00  0.00      A     
ATOM   2896  CA  GLY A 179     -20.032  16.842  17.318  1.00  0.00      A    C
ATOM   2897  HA1 GLY A 179     -19.741  16.984  16.288  1.00  0.00      A     
ATOM   2898  HA2 GLY A 179     -19.256  16.746  18.063  1.00  0.00      A     
ATOM   2899  C   GLY A 179     -20.837  18.043  17.804  1.00  0.00      A    C
ATOM   2900  O   GLY A 179     -21.929  17.969  18.281  1.00  0.00      A    O
ATOM   2901  N   GLY A 180     -20.227  19.242  17.714  1.00  0.00      A    N
ATOM   2902  HN  GLY A 180     -19.353  19.337  17.244  1.00  0.00      A     
ATOM   2903  CA  GLY A 180     -20.906  20.450  18.050  1.00  0.00      A    C
ATOM   2904  HA1 GLY A 180     -20.260  21.238  17.692  1.00  0.00      A     
ATOM   2905  HA2 GLY A 180     -21.148  20.530  19.100  1.00  0.00      A     
ATOM   2906  C   GLY A 180     -22.216  20.797  17.363  1.00  0.00      A    C
ATOM   2907  O   GLY A 180     -23.181  21.158  17.988  1.00  0.00      A    O
ATOM   2908  N   ILE A 181     -22.171  20.713  15.994  1.00  0.00      A    N
ATOM   2909  HN  ILE A 181     -21.378  20.383  15.488  1.00  0.00      A     
ATOM   2910  CA  ILE A 181     -23.424  20.930  15.246  1.00  0.00      A    C
ATOM   2911  HA  ILE A 181     -23.825  21.930  15.325  1.00  0.00      A     
ATOM   2912  CB  ILE A 181     -23.008  20.955  13.709  1.00  0.00      A    C
ATOM   2913  HB  ILE A 181     -22.596  19.956  13.449  1.00  0.00      A     
ATOM   2914  CG2 ILE A 181     -24.243  21.097  12.739  1.00  0.00      A    C
ATOM   2915 HG21 ILE A 181     -23.951  20.930  11.681  1.00  0.00      A     
ATOM   2916 HG22 ILE A 181     -25.039  20.399  13.077  1.00  0.00      A     
ATOM   2917 HG23 ILE A 181     -24.653  22.126  12.823  1.00  0.00      A     
ATOM   2918  CG1 ILE A 181     -21.875  22.040  13.486  1.00  0.00      A    C
ATOM   2919 HG11 ILE A 181     -22.353  23.031  13.329  1.00  0.00      A     
ATOM   2920 HG12 ILE A 181     -21.139  22.038  14.318  1.00  0.00      A     
ATOM   2921  CD  ILE A 181     -21.014  21.806  12.201  1.00  0.00      A    C
ATOM   2922  HD1 ILE A 181     -21.651  21.453  11.362  1.00  0.00      A     
ATOM   2923  HD2 ILE A 181     -20.540  22.811  12.171  1.00  0.00      A     
ATOM   2924  HD3 ILE A 181     -20.292  21.014  12.492  1.00  0.00      A     
ATOM   2925  C   ILE A 181     -24.618  20.104  15.479  1.00  0.00      A    C
ATOM   2926  O   ILE A 181     -25.675  20.628  15.839  1.00  0.00      A    O
ATOM   2927  N   PHE A 182     -24.520  18.754  15.434  1.00  0.00      A    N
ATOM   2928  HN  PHE A 182     -23.644  18.377  15.143  1.00  0.00      A     
ATOM   2929  CA  PHE A 182     -25.558  17.848  15.951  1.00  0.00      A    C
ATOM   2930  HA  PHE A 182     -26.404  18.071  15.317  1.00  0.00      A     
ATOM   2931  CB  PHE A 182     -25.278  16.321  15.812  1.00  0.00      A    C
ATOM   2932  HB1 PHE A 182     -25.234  16.013  14.745  1.00  0.00      A     
ATOM   2933  HB2 PHE A 182     -24.326  15.924  16.226  1.00  0.00      A     
ATOM   2934  CG  PHE A 182     -26.329  15.476  16.338  1.00  0.00      A    C
ATOM   2935  CD1 PHE A 182     -26.042  14.788  17.540  1.00  0.00      A    C
ATOM   2936  HD1 PHE A 182     -25.144  14.976  18.110  1.00  0.00      A     
ATOM   2937  CE1 PHE A 182     -27.015  13.917  18.025  1.00  0.00      A    C
ATOM   2938  HE1 PHE A 182     -26.881  13.512  19.018  1.00  0.00      A     
ATOM   2939  CZ  PHE A 182     -28.190  13.574  17.356  1.00  0.00      A    C
ATOM   2940  HZ  PHE A 182     -28.903  12.880  17.775  1.00  0.00      A     
ATOM   2941  CD2 PHE A 182     -27.537  15.152  15.688  1.00  0.00      A    C
ATOM   2942  HD2 PHE A 182     -27.794  15.539  14.712  1.00  0.00      A     
ATOM   2943  CE2 PHE A 182     -28.439  14.225  16.196  1.00  0.00      A    C
ATOM   2944  HE2 PHE A 182     -29.325  14.012  15.617  1.00  0.00      A     
ATOM   2945  C   PHE A 182     -26.013  18.085  17.397  1.00  0.00      A    C
ATOM   2946  O   PHE A 182     -27.208  18.256  17.627  1.00  0.00      A    O
ATOM   2947  N   SER A 183     -25.036  18.257  18.262  1.00  0.00      A    N
ATOM   2948  HN  SER A 183     -24.059  18.179  18.079  1.00  0.00      A     
ATOM   2949  CA  SER A 183     -25.205  18.453  19.721  1.00  0.00      A    C
ATOM   2950  HA  SER A 183     -25.567  17.554  20.197  1.00  0.00      A     
ATOM   2951  CB  SER A 183     -23.790  18.646  20.452  1.00  0.00      A    C
ATOM   2952  HB1 SER A 183     -23.251  17.679  20.355  1.00  0.00      A     
ATOM   2953  HB2 SER A 183     -23.273  19.415  19.840  1.00  0.00      A     
ATOM   2954  OG  SER A 183     -23.938  19.059  21.785  1.00  0.00      A    O
ATOM   2955  HG1 SER A 183     -23.760  19.999  21.712  1.00  0.00      A     
ATOM   2956  C   SER A 183     -26.075  19.746  19.943  1.00  0.00      A    C
ATOM   2957  O   SER A 183     -26.962  19.801  20.791  1.00  0.00      A    O
ATOM   2958  N   THR A 184     -25.768  20.862  19.251  1.00  0.00      A    N
ATOM   2959  HN  THR A 184     -24.939  20.987  18.713  1.00  0.00      A     
ATOM   2960  CA  THR A 184     -26.594  22.060  19.246  1.00  0.00      A    C
ATOM   2961  HA  THR A 184     -26.783  22.474  20.226  1.00  0.00      A     
ATOM   2962  CB  THR A 184     -25.932  23.161  18.440  1.00  0.00      A    C
ATOM   2963  HB  THR A 184     -25.927  22.792  17.393  1.00  0.00      A     
ATOM   2964  OG1 THR A 184     -24.688  23.420  19.074  1.00  0.00      A    O
ATOM   2965  HG1 THR A 184     -24.048  22.736  18.866  1.00  0.00      A     
ATOM   2966  CG2 THR A 184     -26.873  24.391  18.482  1.00  0.00      A    C
ATOM   2967 HG21 THR A 184     -27.720  24.165  17.799  1.00  0.00      A     
ATOM   2968 HG22 THR A 184     -27.251  24.580  19.509  1.00  0.00      A     
ATOM   2969 HG23 THR A 184     -26.377  25.278  18.033  1.00  0.00      A     
ATOM   2970  C   THR A 184     -27.974  21.723  18.804  1.00  0.00      A    C
ATOM   2971  O   THR A 184     -28.961  22.032  19.461  1.00  0.00      A    O
ATOM   2972  N   LEU A 185     -28.093  21.089  17.596  1.00  0.00      A    N
ATOM   2973  HN  LEU A 185     -27.331  20.867  16.993  1.00  0.00      A     
ATOM   2974  CA  LEU A 185     -29.373  20.924  17.007  1.00  0.00      A    C
ATOM   2975  HA  LEU A 185     -29.876  21.848  16.764  1.00  0.00      A     
ATOM   2976  CB  LEU A 185     -29.113  20.141  15.641  1.00  0.00      A    C
ATOM   2977  HB1 LEU A 185     -28.502  19.218  15.740  1.00  0.00      A     
ATOM   2978  HB2 LEU A 185     -30.128  19.807  15.336  1.00  0.00      A     
ATOM   2979  CG  LEU A 185     -28.657  20.912  14.408  1.00  0.00      A    C
ATOM   2980  HG  LEU A 185     -27.815  21.606  14.615  1.00  0.00      A     
ATOM   2981  CD1 LEU A 185     -28.168  19.973  13.316  1.00  0.00      A    C
ATOM   2982 HD11 LEU A 185     -27.264  19.448  13.692  1.00  0.00      A     
ATOM   2983 HD12 LEU A 185     -28.869  19.161  13.029  1.00  0.00      A     
ATOM   2984 HD13 LEU A 185     -27.869  20.564  12.423  1.00  0.00      A     
ATOM   2985  CD2 LEU A 185     -29.883  21.744  13.839  1.00  0.00      A    C
ATOM   2986 HD21 LEU A 185     -30.817  21.145  13.894  1.00  0.00      A     
ATOM   2987 HD22 LEU A 185     -30.231  22.651  14.377  1.00  0.00      A     
ATOM   2988 HD23 LEU A 185     -29.578  21.974  12.796  1.00  0.00      A     
ATOM   2989  C   LEU A 185     -30.292  20.080  17.734  1.00  0.00      A    C
ATOM   2990  O   LEU A 185     -31.463  20.381  17.861  1.00  0.00      A    O
ATOM   2991  N   SER A 186     -29.807  18.997  18.365  1.00  0.00      A    N
ATOM   2992  HN  SER A 186     -28.877  18.771  18.086  1.00  0.00      A     
ATOM   2993  CA  SER A 186     -30.359  18.145  19.377  1.00  0.00      A    C
ATOM   2994  HA  SER A 186     -31.351  17.862  19.058  1.00  0.00      A     
ATOM   2995  CB  SER A 186     -29.391  16.864  19.670  1.00  0.00      A    C
ATOM   2996  HB1 SER A 186     -29.250  16.348  18.697  1.00  0.00      A     
ATOM   2997  HB2 SER A 186     -28.405  17.272  19.980  1.00  0.00      A     
ATOM   2998  OG  SER A 186     -29.912  16.002  20.693  1.00  0.00      A    O
ATOM   2999  HG1 SER A 186     -29.471  16.325  21.482  1.00  0.00      A     
ATOM   3000  C   SER A 186     -30.682  18.791  20.660  1.00  0.00      A    C
ATOM   3001  O   SER A 186     -31.735  18.577  21.190  1.00  0.00      A    O
ATOM   3002  N   GLU A 187     -29.796  19.748  21.137  1.00  0.00      A    N
ATOM   3003  HN  GLU A 187     -28.849  19.837  20.835  1.00  0.00      A     
ATOM   3004  CA  GLU A 187     -30.261  20.659  22.216  1.00  0.00      A    C
ATOM   3005  HA  GLU A 187     -30.577  20.031  23.035  1.00  0.00      A     
ATOM   3006  CB  GLU A 187     -29.231  21.720  22.623  1.00  0.00      A    C
ATOM   3007  HB1 GLU A 187     -28.398  21.047  22.918  1.00  0.00      A     
ATOM   3008  HB2 GLU A 187     -28.831  22.270  21.744  1.00  0.00      A     
ATOM   3009  CG  GLU A 187     -29.575  22.695  23.739  1.00  0.00      A    C
ATOM   3010  HG1 GLU A 187     -29.989  23.614  23.271  1.00  0.00      A     
ATOM   3011  HG2 GLU A 187     -30.323  22.183  24.381  1.00  0.00      A     
ATOM   3012  CD  GLU A 187     -28.341  23.012  24.613  1.00  0.00      A    C
ATOM   3013  OE1 GLU A 187     -27.731  22.112  25.267  1.00  0.00      A    O
ATOM   3014  OE2 GLU A 187     -27.955  24.224  24.600  1.00  0.00      A    O
ATOM   3015  C   GLU A 187     -31.521  21.404  21.819  1.00  0.00      A    C
ATOM   3016  O   GLU A 187     -32.403  21.528  22.654  1.00  0.00      A    O
ATOM   3017  N   LYS A 188     -31.588  22.064  20.696  1.00  0.00      A    N
ATOM   3018  HN  LYS A 188     -30.860  22.051  20.015  1.00  0.00      A     
ATOM   3019  CA  LYS A 188     -32.647  22.917  20.225  1.00  0.00      A    C
ATOM   3020  HA  LYS A 188     -32.893  23.523  21.085  1.00  0.00      A     
ATOM   3021  CB  LYS A 188     -32.148  23.817  19.078  1.00  0.00      A    C
ATOM   3022  HB1 LYS A 188     -31.976  23.140  18.213  1.00  0.00      A     
ATOM   3023  HB2 LYS A 188     -32.935  24.553  18.807  1.00  0.00      A     
ATOM   3024  CG  LYS A 188     -30.957  24.747  19.369  1.00  0.00      A    C
ATOM   3025  HG1 LYS A 188     -30.190  24.167  19.926  1.00  0.00      A     
ATOM   3026  HG2 LYS A 188     -30.461  24.936  18.392  1.00  0.00      A     
ATOM   3027  CD  LYS A 188     -31.334  25.943  20.184  1.00  0.00      A    C
ATOM   3028  HD1 LYS A 188     -31.484  26.823  19.523  1.00  0.00      A     
ATOM   3029  HD2 LYS A 188     -32.277  25.902  20.771  1.00  0.00      A     
ATOM   3030  CE  LYS A 188     -30.298  26.340  21.260  1.00  0.00      A    C
ATOM   3031  HE1 LYS A 188     -30.099  25.429  21.863  1.00  0.00      A     
ATOM   3032  HE2 LYS A 188     -29.317  26.679  20.862  1.00  0.00      A     
ATOM   3033  NZ  LYS A 188     -30.949  27.294  22.109  1.00  0.00      A    N
ATOM   3034  HZ1 LYS A 188     -30.234  27.513  22.832  1.00  0.00      A     
ATOM   3035  HZ2 LYS A 188     -31.096  28.184  21.591  1.00  0.00      A     
ATOM   3036  HZ3 LYS A 188     -31.849  27.033  22.560  1.00  0.00      A     
ATOM   3037  C   LYS A 188     -33.950  22.149  19.935  1.00  0.00      A    C
ATOM   3038  O   LYS A 188     -35.021  22.583  20.354  1.00  0.00      A    O
ATOM   3039  N   LEU A 189     -33.935  21.040  19.248  1.00  0.00      A    N
ATOM   3040  HN  LEU A 189     -33.068  20.642  18.957  1.00  0.00      A     
ATOM   3041  CA  LEU A 189     -35.119  20.469  18.603  1.00  0.00      A    C
ATOM   3042  HA  LEU A 189     -35.949  21.083  18.921  1.00  0.00      A     
ATOM   3043  CB  LEU A 189     -34.930  20.621  17.034  1.00  0.00      A    C
ATOM   3044  HB1 LEU A 189     -34.043  20.007  16.766  1.00  0.00      A     
ATOM   3045  HB2 LEU A 189     -35.748  20.265  16.372  1.00  0.00      A     
ATOM   3046  CG  LEU A 189     -34.625  22.068  16.567  1.00  0.00      A    C
ATOM   3047  HG  LEU A 189     -33.811  22.601  17.101  1.00  0.00      A     
ATOM   3048  CD1 LEU A 189     -34.103  21.941  15.129  1.00  0.00      A    C
ATOM   3049 HD11 LEU A 189     -33.220  21.270  15.056  1.00  0.00      A     
ATOM   3050 HD12 LEU A 189     -34.890  21.648  14.401  1.00  0.00      A     
ATOM   3051 HD13 LEU A 189     -33.683  22.952  14.944  1.00  0.00      A     
ATOM   3052  CD2 LEU A 189     -35.857  22.918  16.578  1.00  0.00      A    C
ATOM   3053 HD21 LEU A 189     -35.692  23.955  16.215  1.00  0.00      A     
ATOM   3054 HD22 LEU A 189     -36.747  22.445  16.110  1.00  0.00      A     
ATOM   3055 HD23 LEU A 189     -36.162  23.164  17.617  1.00  0.00      A     
ATOM   3056  C   LEU A 189     -35.333  19.030  18.953  1.00  0.00      A    C
ATOM   3057  O   LEU A 189     -36.196  18.439  18.292  1.00  0.00      A    O
ATOM   3058  N   GLY A 190     -34.541  18.434  19.834  1.00  0.00      A    N
ATOM   3059  HN  GLY A 190     -33.942  19.001  20.396  1.00  0.00      A     
ATOM   3060  CA  GLY A 190     -34.466  16.972  20.014  1.00  0.00      A    C
ATOM   3061  HA1 GLY A 190     -35.507  16.694  20.087  1.00  0.00      A     
ATOM   3062  HA2 GLY A 190     -34.007  16.808  20.978  1.00  0.00      A     
ATOM   3063  C   GLY A 190     -33.711  16.230  18.997  1.00  0.00      A    C
ATOM   3064  O   GLY A 190     -33.528  16.647  17.875  1.00  0.00      A    O
ATOM   3065  N   ILE A 191     -33.328  14.939  19.370  1.00  0.00      A    N
ATOM   3066  HN  ILE A 191     -33.530  14.654  20.304  1.00  0.00      A     
ATOM   3067  CA  ILE A 191     -32.486  14.002  18.593  1.00  0.00      A    C
ATOM   3068  HA  ILE A 191     -31.572  14.557  18.436  1.00  0.00      A     
ATOM   3069  CB  ILE A 191     -32.223  12.690  19.277  1.00  0.00      A    C
ATOM   3070  HB  ILE A 191     -31.664  12.173  18.468  1.00  0.00      A     
ATOM   3071  CG2 ILE A 191     -31.160  12.862  20.391  1.00  0.00      A    C
ATOM   3072 HG21 ILE A 191     -30.240  13.210  19.875  1.00  0.00      A     
ATOM   3073 HG22 ILE A 191     -31.586  13.583  21.121  1.00  0.00      A     
ATOM   3074 HG23 ILE A 191     -30.856  11.893  20.843  1.00  0.00      A     
ATOM   3075  CG1 ILE A 191     -33.397  11.842  19.711  1.00  0.00      A    C
ATOM   3076 HG11 ILE A 191     -33.593  12.196  20.746  1.00  0.00      A     
ATOM   3077 HG12 ILE A 191     -34.408  12.153  19.369  1.00  0.00      A     
ATOM   3078  CD  ILE A 191     -33.136  10.310  19.618  1.00  0.00      A    C
ATOM   3079  HD1 ILE A 191     -34.009   9.710  19.951  1.00  0.00      A     
ATOM   3080  HD2 ILE A 191     -32.980  10.097  18.538  1.00  0.00      A     
ATOM   3081  HD3 ILE A 191     -32.285   9.926  20.220  1.00  0.00      A     
ATOM   3082  C   ILE A 191     -32.950  13.744  17.093  1.00  0.00      A    C
ATOM   3083  O   ILE A 191     -32.183  13.852  16.177  1.00  0.00      A    O
ATOM   3084  N   TYR A 192     -34.259  13.416  16.885  1.00  0.00      A    N
ATOM   3085  HN  TYR A 192     -34.973  13.484  17.578  1.00  0.00      A     
ATOM   3086  CA  TYR A 192     -34.764  12.891  15.654  1.00  0.00      A    C
ATOM   3087  HA  TYR A 192     -33.928  12.317  15.283  1.00  0.00      A     
ATOM   3088  CB  TYR A 192     -36.052  12.029  15.872  1.00  0.00      A    C
ATOM   3089  HB1 TYR A 192     -36.815  12.678  16.353  1.00  0.00      A     
ATOM   3090  HB2 TYR A 192     -36.398  11.718  14.863  1.00  0.00      A     
ATOM   3091  CG  TYR A 192     -35.860  10.720  16.663  1.00  0.00      A    C
ATOM   3092  CD1 TYR A 192     -35.104   9.668  16.108  1.00  0.00      A    C
ATOM   3093  HD1 TYR A 192     -34.712   9.763  15.106  1.00  0.00      A     
ATOM   3094  CE1 TYR A 192     -34.995   8.444  16.808  1.00  0.00      A    C
ATOM   3095  HE1 TYR A 192     -34.235   7.792  16.404  1.00  0.00      A     
ATOM   3096  CZ  TYR A 192     -35.641   8.245  18.019  1.00  0.00      A    C
ATOM   3097  OH  TYR A 192     -35.398   7.141  18.851  1.00  0.00      A    O
ATOM   3098  HH  TYR A 192     -36.023   6.940  19.551  1.00  0.00      A     
ATOM   3099  CD2 TYR A 192     -36.595  10.506  17.825  1.00  0.00      A    C
ATOM   3100  HD2 TYR A 192     -37.319  11.233  18.162  1.00  0.00      A     
ATOM   3101  CE2 TYR A 192     -36.472   9.281  18.513  1.00  0.00      A    C
ATOM   3102  HE2 TYR A 192     -36.974   9.159  19.461  1.00  0.00      A     
ATOM   3103  C   TYR A 192     -35.020  13.946  14.522  1.00  0.00      A    C
ATOM   3104  O   TYR A 192     -34.587  13.651  13.399  1.00  0.00      A    O
ATOM   3105  N   ALA A 193     -35.401  15.139  14.912  1.00  0.00      A    N
ATOM   3106  HN  ALA A 193     -35.635  15.265  15.873  1.00  0.00      A     
ATOM   3107  CA  ALA A 193     -35.363  16.319  14.113  1.00  0.00      A    C
ATOM   3108  HA  ALA A 193     -35.880  16.179  13.176  1.00  0.00      A     
ATOM   3109  CB  ALA A 193     -36.136  17.410  14.882  1.00  0.00      A    C
ATOM   3110  HB1 ALA A 193     -37.055  16.964  15.319  1.00  0.00      A     
ATOM   3111  HB2 ALA A 193     -35.471  17.716  15.717  1.00  0.00      A     
ATOM   3112  HB3 ALA A 193     -36.451  18.366  14.412  1.00  0.00      A     
ATOM   3113  C   ALA A 193     -33.924  16.884  13.961  1.00  0.00      A    C
ATOM   3114  O   ALA A 193     -33.561  17.420  12.900  1.00  0.00      A    O
ATOM   3115  N   GLY A 194     -33.072  16.846  15.007  1.00  0.00      A    N
ATOM   3116  HN  GLY A 194     -33.350  16.406  15.858  1.00  0.00      A     
ATOM   3117  CA  GLY A 194     -31.645  17.102  14.950  1.00  0.00      A    C
ATOM   3118  HA1 GLY A 194     -31.178  16.988  15.917  1.00  0.00      A     
ATOM   3119  HA2 GLY A 194     -31.673  18.089  14.512  1.00  0.00      A     
ATOM   3120  C   GLY A 194     -30.912  16.261  13.948  1.00  0.00      A    C
ATOM   3121  O   GLY A 194     -30.203  16.685  13.088  1.00  0.00      A    O
ATOM   3122  N   GLY A 195     -31.163  14.991  14.027  1.00  0.00      A    N
ATOM   3123  HN  GLY A 195     -31.700  14.676  14.806  1.00  0.00      A     
ATOM   3124  CA  GLY A 195     -30.722  13.962  13.127  1.00  0.00      A    C
ATOM   3125  HA1 GLY A 195     -31.317  13.137  13.490  1.00  0.00      A     
ATOM   3126  HA2 GLY A 195     -29.646  13.906  13.204  1.00  0.00      A     
ATOM   3127  C   GLY A 195     -31.194  14.068  11.682  1.00  0.00      A    C
ATOM   3128  O   GLY A 195     -30.414  13.935  10.722  1.00  0.00      A    O
ATOM   3129  N   VAL A 196     -32.465  14.503  11.411  1.00  0.00      A    N
ATOM   3130  HN  VAL A 196     -32.997  14.485  12.254  1.00  0.00      A     
ATOM   3131  CA  VAL A 196     -32.923  14.950  10.064  1.00  0.00      A    C
ATOM   3132  HA  VAL A 196     -32.749  14.105   9.414  1.00  0.00      A     
ATOM   3133  CB  VAL A 196     -34.417  15.256   9.852  1.00  0.00      A    C
ATOM   3134  HB  VAL A 196     -34.706  16.068  10.554  1.00  0.00      A     
ATOM   3135  CG1 VAL A 196     -34.694  15.802   8.378  1.00  0.00      A    C
ATOM   3136 HG11 VAL A 196     -34.423  14.996   7.663  1.00  0.00      A     
ATOM   3137 HG12 VAL A 196     -35.699  16.116   8.022  1.00  0.00      A     
ATOM   3138 HG13 VAL A 196     -33.999  16.654   8.217  1.00  0.00      A     
ATOM   3139  CG2 VAL A 196     -35.377  13.969  10.044  1.00  0.00      A    C
ATOM   3140 HG21 VAL A 196     -35.222  13.137   9.323  1.00  0.00      A     
ATOM   3141 HG22 VAL A 196     -35.275  13.525  11.057  1.00  0.00      A     
ATOM   3142 HG23 VAL A 196     -36.354  14.375   9.707  1.00  0.00      A     
ATOM   3143  C   VAL A 196     -32.123  16.196   9.535  1.00  0.00      A    C
ATOM   3144  O   VAL A 196     -31.571  16.176   8.416  1.00  0.00      A    O
ATOM   3145  N   ILE A 197     -32.093  17.295  10.263  1.00  0.00      A    N
ATOM   3146  HN  ILE A 197     -32.572  17.291  11.137  1.00  0.00      A     
ATOM   3147  CA  ILE A 197     -31.260  18.440   9.848  1.00  0.00      A    C
ATOM   3148  HA  ILE A 197     -31.646  18.581   8.850  1.00  0.00      A     
ATOM   3149  CB  ILE A 197     -31.484  19.723  10.753  1.00  0.00      A    C
ATOM   3150  HB  ILE A 197     -31.129  19.443  11.767  1.00  0.00      A     
ATOM   3151  CG2 ILE A 197     -30.623  20.876  10.342  1.00  0.00      A    C
ATOM   3152 HG21 ILE A 197     -30.966  21.293   9.371  1.00  0.00      A     
ATOM   3153 HG22 ILE A 197     -30.709  21.669  11.116  1.00  0.00      A     
ATOM   3154 HG23 ILE A 197     -29.570  20.529  10.273  1.00  0.00      A     
ATOM   3155  CG1 ILE A 197     -33.015  20.103  10.739  1.00  0.00      A    C
ATOM   3156 HG11 ILE A 197     -33.181  20.618   9.769  1.00  0.00      A     
ATOM   3157 HG12 ILE A 197     -33.643  19.195  10.864  1.00  0.00      A     
ATOM   3158  CD  ILE A 197     -33.261  21.060  11.898  1.00  0.00      A    C
ATOM   3159  HD1 ILE A 197     -32.884  20.696  12.877  1.00  0.00      A     
ATOM   3160  HD2 ILE A 197     -32.676  22.000  11.803  1.00  0.00      A     
ATOM   3161  HD3 ILE A 197     -34.332  21.306  12.059  1.00  0.00      A     
ATOM   3162  C   ILE A 197     -29.779  18.140   9.727  1.00  0.00      A    C
ATOM   3163  O   ILE A 197     -29.050  18.610   8.829  1.00  0.00      A    O
ATOM   3164  N   TYR A 198     -29.296  17.319  10.669  1.00  0.00      A    N
ATOM   3165  HN  TYR A 198     -29.745  17.120  11.537  1.00  0.00      A     
ATOM   3166  CA  TYR A 198     -27.910  16.961  10.569  1.00  0.00      A    C
ATOM   3167  HA  TYR A 198     -27.395  17.892  10.381  1.00  0.00      A     
ATOM   3168  CB  TYR A 198     -27.325  16.411  11.890  1.00  0.00      A    C
ATOM   3169  HB1 TYR A 198     -27.565  17.186  12.649  1.00  0.00      A     
ATOM   3170  HB2 TYR A 198     -27.854  15.453  12.083  1.00  0.00      A     
ATOM   3171  CG  TYR A 198     -25.825  16.172  11.892  1.00  0.00      A    C
ATOM   3172  CD1 TYR A 198     -25.024  17.197  11.616  1.00  0.00      A    C
ATOM   3173  HD1 TYR A 198     -25.438  18.181  11.451  1.00  0.00      A     
ATOM   3174  CE1 TYR A 198     -23.669  17.047  11.410  1.00  0.00      A    C
ATOM   3175  HE1 TYR A 198     -23.032  17.790  10.951  1.00  0.00      A     
ATOM   3176  CZ  TYR A 198     -23.141  15.806  11.838  1.00  0.00      A    C
ATOM   3177  OH  TYR A 198     -21.741  15.507  11.513  1.00  0.00      A    O
ATOM   3178  HH  TYR A 198     -21.407  16.168  10.901  1.00  0.00      A     
ATOM   3179  CD2 TYR A 198     -25.321  14.858  12.109  1.00  0.00      A    C
ATOM   3180  HD2 TYR A 198     -26.075  14.122  12.345  1.00  0.00      A     
ATOM   3181  CE2 TYR A 198     -23.928  14.677  12.157  1.00  0.00      A    C
ATOM   3182  HE2 TYR A 198     -23.496  13.703  12.336  1.00  0.00      A     
ATOM   3183  C   TYR A 198     -27.593  16.165   9.359  1.00  0.00      A    C
ATOM   3184  O   TYR A 198     -26.533  16.413   8.777  1.00  0.00      A    O
ATOM   3185  N   PHE A 199     -28.474  15.250   8.936  1.00  0.00      A    N
ATOM   3186  HN  PHE A 199     -29.272  15.009   9.483  1.00  0.00      A     
ATOM   3187  CA  PHE A 199     -28.306  14.527   7.770  1.00  0.00      A    C
ATOM   3188  HA  PHE A 199     -27.377  13.989   7.887  1.00  0.00      A     
ATOM   3189  CB  PHE A 199     -29.435  13.442   7.593  1.00  0.00      A    C
ATOM   3190  HB1 PHE A 199     -29.186  12.633   8.312  1.00  0.00      A     
ATOM   3191  HB2 PHE A 199     -30.437  13.860   7.828  1.00  0.00      A     
ATOM   3192  CG  PHE A 199     -29.563  12.833   6.218  1.00  0.00      A    C
ATOM   3193  CD1 PHE A 199     -29.138  11.499   6.129  1.00  0.00      A    C
ATOM   3194  HD1 PHE A 199     -28.724  11.022   7.006  1.00  0.00      A     
ATOM   3195  CE1 PHE A 199     -29.390  10.714   4.957  1.00  0.00      A    C
ATOM   3196  HE1 PHE A 199     -28.994   9.712   4.880  1.00  0.00      A     
ATOM   3197  CZ  PHE A 199     -29.927  11.348   3.849  1.00  0.00      A    C
ATOM   3198  HZ  PHE A 199     -30.130  10.795   2.944  1.00  0.00      A     
ATOM   3199  CD2 PHE A 199     -30.392  13.344   5.196  1.00  0.00      A    C
ATOM   3200  HD2 PHE A 199     -30.770  14.353   5.260  1.00  0.00      A     
ATOM   3201  CE2 PHE A 199     -30.464  12.627   3.979  1.00  0.00      A    C
ATOM   3202  HE2 PHE A 199     -31.041  13.059   3.174  1.00  0.00      A     
ATOM   3203  C   PHE A 199     -28.288  15.438   6.551  1.00  0.00      A    C
ATOM   3204  O   PHE A 199     -27.478  15.393   5.656  1.00  0.00      A    O
ATOM   3205  N   LEU A 200     -29.259  16.396   6.427  1.00  0.00      A    N
ATOM   3206  HN  LEU A 200     -29.988  16.387   7.107  1.00  0.00      A     
ATOM   3207  CA  LEU A 200     -29.368  17.376   5.399  1.00  0.00      A    C
ATOM   3208  HA  LEU A 200     -29.425  16.791   4.493  1.00  0.00      A     
ATOM   3209  CB  LEU A 200     -30.686  18.217   5.445  1.00  0.00      A    C
ATOM   3210  HB1 LEU A 200     -30.830  18.535   6.500  1.00  0.00      A     
ATOM   3211  HB2 LEU A 200     -30.514  19.156   4.876  1.00  0.00      A     
ATOM   3212  CG  LEU A 200     -31.979  17.539   5.000  1.00  0.00      A    C
ATOM   3213  HG  LEU A 200     -31.995  16.476   5.323  1.00  0.00      A     
ATOM   3214  CD1 LEU A 200     -33.182  18.311   5.371  1.00  0.00      A    C
ATOM   3215 HD11 LEU A 200     -33.475  18.395   6.439  1.00  0.00      A     
ATOM   3216 HD12 LEU A 200     -33.060  19.355   5.013  1.00  0.00      A     
ATOM   3217 HD13 LEU A 200     -34.140  17.925   4.961  1.00  0.00      A     
ATOM   3218  CD2 LEU A 200     -31.929  17.312   3.498  1.00  0.00      A    C
ATOM   3219 HD21 LEU A 200     -32.764  16.634   3.220  1.00  0.00      A     
ATOM   3220 HD22 LEU A 200     -32.190  18.270   3.000  1.00  0.00      A     
ATOM   3221 HD23 LEU A 200     -30.925  16.976   3.161  1.00  0.00      A     
ATOM   3222  C   LEU A 200     -28.139  18.331   5.307  1.00  0.00      A    C
ATOM   3223  O   LEU A 200     -27.526  18.517   4.230  1.00  0.00      A    O
ATOM   3224  N   TYR A 201     -27.696  18.787   6.486  1.00  0.00      A    N
ATOM   3225  HN  TYR A 201     -28.183  18.604   7.336  1.00  0.00      A     
ATOM   3226  CA  TYR A 201     -26.389  19.407   6.595  1.00  0.00      A    C
ATOM   3227  HA  TYR A 201     -26.382  20.341   6.053  1.00  0.00      A     
ATOM   3228  CB  TYR A 201     -26.255  19.928   8.071  1.00  0.00      A    C
ATOM   3229  HB1 TYR A 201     -27.054  20.693   8.176  1.00  0.00      A     
ATOM   3230  HB2 TYR A 201     -26.421  19.068   8.755  1.00  0.00      A     
ATOM   3231  CG  TYR A 201     -24.860  20.551   8.341  1.00  0.00      A    C
ATOM   3232  CD1 TYR A 201     -23.848  19.729   8.850  1.00  0.00      A    C
ATOM   3233  HD1 TYR A 201     -24.096  18.770   9.280  1.00  0.00      A     
ATOM   3234  CE1 TYR A 201     -22.552  20.229   8.921  1.00  0.00      A    C
ATOM   3235  HE1 TYR A 201     -21.799  19.543   9.283  1.00  0.00      A     
ATOM   3236  CZ  TYR A 201     -22.304  21.565   8.590  1.00  0.00      A    C
ATOM   3237  OH  TYR A 201     -20.933  22.008   8.676  1.00  0.00      A    O
ATOM   3238  HH  TYR A 201     -20.437  21.204   8.845  1.00  0.00      A     
ATOM   3239  CD2 TYR A 201     -24.599  21.893   7.939  1.00  0.00      A    C
ATOM   3240  HD2 TYR A 201     -25.405  22.455   7.490  1.00  0.00      A     
ATOM   3241  CE2 TYR A 201     -23.301  22.384   8.149  1.00  0.00      A    C
ATOM   3242  HE2 TYR A 201     -23.027  23.375   7.819  1.00  0.00      A     
ATOM   3243  C   TYR A 201     -25.176  18.621   6.142  1.00  0.00      A    C
ATOM   3244  O   TYR A 201     -24.348  19.098   5.408  1.00  0.00      A    O
ATOM   3245  N   ASN A 202     -24.955  17.371   6.571  1.00  0.00      A    N
ATOM   3246  HN  ASN A 202     -25.574  16.945   7.226  1.00  0.00      A     
ATOM   3247  CA  ASN A 202     -23.792  16.524   6.220  1.00  0.00      A    C
ATOM   3248  HA  ASN A 202     -22.859  16.990   6.503  1.00  0.00      A     
ATOM   3249  CB  ASN A 202     -23.939  15.296   7.260  1.00  0.00      A    C
ATOM   3250  HB1 ASN A 202     -23.969  15.712   8.289  1.00  0.00      A     
ATOM   3251  HB2 ASN A 202     -24.916  14.813   7.045  1.00  0.00      A     
ATOM   3252  CG  ASN A 202     -22.932  14.050   7.113  1.00  0.00      A    C
ATOM   3253  OD1 ASN A 202     -22.483  13.840   6.027  1.00  0.00      A    O
ATOM   3254  ND2 ASN A 202     -22.664  13.273   8.198  1.00  0.00      A    N
ATOM   3255 HD21 ASN A 202     -22.035  12.500   8.113  1.00  0.00      A     
ATOM   3256 HD22 ASN A 202     -23.293  13.428   8.960  1.00  0.00      A     
ATOM   3257  C   ASN A 202     -23.755  16.159   4.776  1.00  0.00      A    C
ATOM   3258  O   ASN A 202     -22.656  16.167   4.186  1.00  0.00      A    O
ATOM   3259  N   VAL A 203     -24.912  15.861   4.204  1.00  0.00      A    N
ATOM   3260  HN  VAL A 203     -25.661  15.852   4.862  1.00  0.00      A     
ATOM   3261  CA  VAL A 203     -25.079  15.569   2.852  1.00  0.00      A    C
ATOM   3262  HA  VAL A 203     -24.259  14.905   2.624  1.00  0.00      A     
ATOM   3263  CB  VAL A 203     -26.504  15.007   2.475  1.00  0.00      A    C
ATOM   3264  HB  VAL A 203     -27.351  15.503   2.995  1.00  0.00      A     
ATOM   3265  CG1 VAL A 203     -26.724  15.012   0.983  1.00  0.00      A    C
ATOM   3266 HG11 VAL A 203     -27.646  14.421   0.795  1.00  0.00      A     
ATOM   3267 HG12 VAL A 203     -26.934  16.019   0.562  1.00  0.00      A     
ATOM   3268 HG13 VAL A 203     -25.888  14.558   0.408  1.00  0.00      A     
ATOM   3269  CG2 VAL A 203     -26.337  13.604   2.978  1.00  0.00      A    C
ATOM   3270 HG21 VAL A 203     -27.074  12.945   2.472  1.00  0.00      A     
ATOM   3271 HG22 VAL A 203     -25.303  13.210   2.876  1.00  0.00      A     
ATOM   3272 HG23 VAL A 203     -26.603  13.509   4.053  1.00  0.00      A     
ATOM   3273  C   VAL A 203     -24.680  16.799   1.971  1.00  0.00      A    C
ATOM   3274  O   VAL A 203     -24.086  16.722   0.937  1.00  0.00      A    O
ATOM   3275  N   SER A 204     -25.155  18.067   2.469  1.00  0.00      A    N
ATOM   3276  HN  SER A 204     -25.716  18.222   3.279  1.00  0.00      A     
ATOM   3277  CA  SER A 204     -25.050  19.366   1.800  1.00  0.00      A    C
ATOM   3278  HA  SER A 204     -25.164  19.194   0.740  1.00  0.00      A     
ATOM   3279  CB  SER A 204     -26.048  20.489   2.184  1.00  0.00      A    C
ATOM   3280  HB1 SER A 204     -25.813  20.848   3.209  1.00  0.00      A     
ATOM   3281  HB2 SER A 204     -25.845  21.337   1.495  1.00  0.00      A     
ATOM   3282  OG  SER A 204     -27.472  20.150   2.114  1.00  0.00      A    O
ATOM   3283  HG1 SER A 204     -27.619  19.556   2.854  1.00  0.00      A     
ATOM   3284  C   SER A 204     -23.640  19.869   1.864  1.00  0.00      A    C
ATOM   3285  O   SER A 204     -23.081  20.245   0.812  1.00  0.00      A    O
ATOM   3286  N   VAL A 205     -22.996  19.856   3.072  1.00  0.00      A    N
ATOM   3287  HN  VAL A 205     -23.456  19.468   3.867  1.00  0.00      A     
ATOM   3288  CA  VAL A 205     -21.615  20.282   3.148  1.00  0.00      A    C
ATOM   3289  HA  VAL A 205     -21.575  21.263   2.699  1.00  0.00      A     
ATOM   3290  CB  VAL A 205     -21.227  20.251   4.588  1.00  0.00      A    C
ATOM   3291  HB  VAL A 205     -21.692  19.428   5.173  1.00  0.00      A     
ATOM   3292  CG1 VAL A 205     -19.714  20.139   4.925  1.00  0.00      A    C
ATOM   3293 HG11 VAL A 205     -19.571  20.155   6.026  1.00  0.00      A     
ATOM   3294 HG12 VAL A 205     -19.224  19.195   4.606  1.00  0.00      A     
ATOM   3295 HG13 VAL A 205     -19.125  21.005   4.554  1.00  0.00      A     
ATOM   3296  CG2 VAL A 205     -21.695  21.542   5.158  1.00  0.00      A    C
ATOM   3297 HG21 VAL A 205     -22.766  21.808   5.029  1.00  0.00      A     
ATOM   3298 HG22 VAL A 205     -21.378  21.464   6.220  1.00  0.00      A     
ATOM   3299 HG23 VAL A 205     -21.169  22.362   4.624  1.00  0.00      A     
ATOM   3300  C   VAL A 205     -20.727  19.403   2.251  1.00  0.00      A    C
ATOM   3301  O   VAL A 205     -19.890  19.793   1.420  1.00  0.00      A    O
ATOM   3302  N   SER A 206     -20.895  18.074   2.428  1.00  0.00      A    N
ATOM   3303  HN  SER A 206     -21.391  17.799   3.248  1.00  0.00      A     
ATOM   3304  CA  SER A 206     -20.090  17.085   1.664  1.00  0.00      A    C
ATOM   3305  HA  SER A 206     -19.078  17.385   1.893  1.00  0.00      A     
ATOM   3306  CB  SER A 206     -20.276  15.647   2.189  1.00  0.00      A    C
ATOM   3307  HB1 SER A 206     -21.374  15.486   2.134  1.00  0.00      A     
ATOM   3308  HB2 SER A 206     -19.647  14.853   1.733  1.00  0.00      A     
ATOM   3309  OG  SER A 206     -20.071  15.579   3.602  1.00  0.00      A    O
ATOM   3310  HG1 SER A 206     -20.929  15.562   4.032  1.00  0.00      A     
ATOM   3311  C   SER A 206     -20.181  17.105   0.194  1.00  0.00      A    C
ATOM   3312  O   SER A 206     -19.200  17.030  -0.543  1.00  0.00      A    O
ATOM   3313  N   ILE A 207     -21.367  17.225  -0.368  1.00  0.00      A    N
ATOM   3314  HN  ILE A 207     -22.154  17.289   0.240  1.00  0.00      A     
ATOM   3315  CA  ILE A 207     -21.642  17.422  -1.841  1.00  0.00      A    C
ATOM   3316  HA  ILE A 207     -21.163  16.631  -2.399  1.00  0.00      A     
ATOM   3317  CB  ILE A 207     -23.173  17.429  -2.213  1.00  0.00      A    C
ATOM   3318  HB  ILE A 207     -23.659  18.161  -1.532  1.00  0.00      A     
ATOM   3319  CG2 ILE A 207     -23.393  17.893  -3.630  1.00  0.00      A    C
ATOM   3320 HG21 ILE A 207     -24.420  17.668  -3.987  1.00  0.00      A     
ATOM   3321 HG22 ILE A 207     -23.317  18.987  -3.811  1.00  0.00      A     
ATOM   3322 HG23 ILE A 207     -22.728  17.286  -4.282  1.00  0.00      A     
ATOM   3323  CG1 ILE A 207     -23.733  16.019  -2.045  1.00  0.00      A    C
ATOM   3324 HG11 ILE A 207     -23.181  15.379  -2.766  1.00  0.00      A     
ATOM   3325 HG12 ILE A 207     -23.514  15.707  -1.002  1.00  0.00      A     
ATOM   3326  CD  ILE A 207     -25.256  15.721  -2.379  1.00  0.00      A    C
ATOM   3327  HD1 ILE A 207     -25.477  14.685  -2.043  1.00  0.00      A     
ATOM   3328  HD2 ILE A 207     -25.945  16.398  -1.830  1.00  0.00      A     
ATOM   3329  HD3 ILE A 207     -25.376  15.655  -3.481  1.00  0.00      A     
ATOM   3330  C   ILE A 207     -20.904  18.737  -2.256  1.00  0.00      A    C
ATOM   3331  O   ILE A 207     -20.274  18.770  -3.289  1.00  0.00      A    O
ATOM   3332  N   SER A 208     -21.069  19.851  -1.439  1.00  0.00      A    N
ATOM   3333  HN  SER A 208     -21.595  19.726  -0.601  1.00  0.00      A     
ATOM   3334  CA  SER A 208     -20.565  21.162  -1.768  1.00  0.00      A    C
ATOM   3335  HA  SER A 208     -20.841  21.366  -2.792  1.00  0.00      A     
ATOM   3336  CB  SER A 208     -21.050  22.359  -0.895  1.00  0.00      A    C
ATOM   3337  HB1 SER A 208     -20.640  22.265   0.133  1.00  0.00      A     
ATOM   3338  HB2 SER A 208     -20.689  23.281  -1.399  1.00  0.00      A     
ATOM   3339  OG  SER A 208     -22.496  22.372  -0.898  1.00  0.00      A    O
ATOM   3340  HG1 SER A 208     -22.726  21.535  -0.488  1.00  0.00      A     
ATOM   3341  C   SER A 208     -19.059  21.204  -1.768  1.00  0.00      A    C
ATOM   3342  O   SER A 208     -18.484  21.835  -2.617  1.00  0.00      A    O
ATOM   3343  N   LEU A 209     -18.466  20.481  -0.821  1.00  0.00      A    N
ATOM   3344  HN  LEU A 209     -19.038  19.961  -0.191  1.00  0.00      A     
ATOM   3345  CA  LEU A 209     -16.967  20.324  -0.650  1.00  0.00      A    C
ATOM   3346  HA  LEU A 209     -16.478  21.287  -0.648  1.00  0.00      A     
ATOM   3347  CB  LEU A 209     -16.565  19.767   0.698  1.00  0.00      A    C
ATOM   3348  HB1 LEU A 209     -17.185  18.846   0.732  1.00  0.00      A     
ATOM   3349  HB2 LEU A 209     -15.493  19.474   0.708  1.00  0.00      A     
ATOM   3350  CG  LEU A 209     -16.855  20.667   1.847  1.00  0.00      A    C
ATOM   3351  HG  LEU A 209     -17.888  21.078   1.836  1.00  0.00      A     
ATOM   3352  CD1 LEU A 209     -16.686  19.891   3.146  1.00  0.00      A    C
ATOM   3353 HD11 LEU A 209     -17.382  19.029   3.233  1.00  0.00      A     
ATOM   3354 HD12 LEU A 209     -15.666  19.456   3.220  1.00  0.00      A     
ATOM   3355 HD13 LEU A 209     -16.912  20.556   4.007  1.00  0.00      A     
ATOM   3356  CD2 LEU A 209     -15.939  21.855   1.845  1.00  0.00      A    C
ATOM   3357 HD21 LEU A 209     -16.196  22.517   0.990  1.00  0.00      A     
ATOM   3358 HD22 LEU A 209     -15.839  22.498   2.746  1.00  0.00      A     
ATOM   3359 HD23 LEU A 209     -14.912  21.473   1.661  1.00  0.00      A     
ATOM   3360  C   LEU A 209     -16.375  19.563  -1.779  1.00  0.00      A    C
ATOM   3361  O   LEU A 209     -15.391  20.017  -2.382  1.00  0.00      A    O
ATOM   3362  N   GLY A 210     -17.015  18.474  -2.238  1.00  0.00      A    N
ATOM   3363  HN  GLY A 210     -17.852  18.164  -1.795  1.00  0.00      A     
ATOM   3364  CA  GLY A 210     -16.337  17.602  -3.207  1.00  0.00      A    C
ATOM   3365  HA1 GLY A 210     -16.730  16.616  -3.404  1.00  0.00      A     
ATOM   3366  HA2 GLY A 210     -15.304  17.515  -2.904  1.00  0.00      A     
ATOM   3367  C   GLY A 210     -16.271  18.142  -4.558  1.00  0.00      A    C
ATOM   3368  O   GLY A 210     -15.361  17.837  -5.300  1.00  0.00      A    O
ATOM   3369  N   ILE A 211     -17.292  18.878  -4.998  1.00  0.00      A    N
ATOM   3370  HN  ILE A 211     -18.119  18.879  -4.442  1.00  0.00      A     
ATOM   3371  CA  ILE A 211     -17.411  19.648  -6.198  1.00  0.00      A    C
ATOM   3372  HA  ILE A 211     -17.160  19.053  -7.064  1.00  0.00      A     
ATOM   3373  CB  ILE A 211     -18.854  20.066  -6.346  1.00  0.00      A    C
ATOM   3374  HB  ILE A 211     -19.147  20.555  -5.392  1.00  0.00      A     
ATOM   3375  CG2 ILE A 211     -19.109  21.181  -7.399  1.00  0.00      A    C
ATOM   3376 HG21 ILE A 211     -20.197  21.273  -7.607  1.00  0.00      A     
ATOM   3377 HG22 ILE A 211     -18.633  22.141  -7.106  1.00  0.00      A     
ATOM   3378 HG23 ILE A 211     -18.581  20.803  -8.301  1.00  0.00      A     
ATOM   3379  CG1 ILE A 211     -19.770  18.891  -6.588  1.00  0.00      A    C
ATOM   3380 HG11 ILE A 211     -19.476  18.034  -5.945  1.00  0.00      A     
ATOM   3381 HG12 ILE A 211     -20.840  19.071  -6.350  1.00  0.00      A     
ATOM   3382  CD  ILE A 211     -19.883  18.324  -8.013  1.00  0.00      A    C
ATOM   3383  HD1 ILE A 211     -20.015  19.141  -8.754  1.00  0.00      A     
ATOM   3384  HD2 ILE A 211     -19.070  17.709  -8.456  1.00  0.00      A     
ATOM   3385  HD3 ILE A 211     -20.761  17.666  -8.188  1.00  0.00      A     
ATOM   3386  C   ILE A 211     -16.329  20.700  -6.326  1.00  0.00      A    C
ATOM   3387  O   ILE A 211     -15.622  20.873  -7.322  1.00  0.00      A    O
ATOM   3388  N   PHE A 212     -16.157  21.513  -5.260  1.00  0.00      A    N
ATOM   3389  HN  PHE A 212     -16.751  21.394  -4.468  1.00  0.00      A     
ATOM   3390  CA  PHE A 212     -15.169  22.568  -5.141  1.00  0.00      A    C
ATOM   3391  HA  PHE A 212     -15.153  23.192  -6.023  1.00  0.00      A     
ATOM   3392  CB  PHE A 212     -15.368  23.446  -3.903  1.00  0.00      A    C
ATOM   3393  HB1 PHE A 212     -16.471  23.510  -3.787  1.00  0.00      A     
ATOM   3394  HB2 PHE A 212     -15.055  22.916  -2.978  1.00  0.00      A     
ATOM   3395  CG  PHE A 212     -14.930  24.859  -4.049  1.00  0.00      A    C
ATOM   3396  CD1 PHE A 212     -15.747  25.902  -4.273  1.00  0.00      A    C
ATOM   3397  HD1 PHE A 212     -16.810  25.713  -4.302  1.00  0.00      A     
ATOM   3398  CE1 PHE A 212     -15.331  27.188  -4.396  1.00  0.00      A    C
ATOM   3399  HE1 PHE A 212     -16.171  27.850  -4.541  1.00  0.00      A     
ATOM   3400  CZ  PHE A 212     -13.965  27.590  -4.327  1.00  0.00      A    C
ATOM   3401  HZ  PHE A 212     -13.666  28.627  -4.320  1.00  0.00      A     
ATOM   3402  CD2 PHE A 212     -13.591  25.195  -3.815  1.00  0.00      A    C
ATOM   3403  HD2 PHE A 212     -12.925  24.422  -3.461  1.00  0.00      A     
ATOM   3404  CE2 PHE A 212     -13.115  26.566  -3.987  1.00  0.00      A    C
ATOM   3405  HE2 PHE A 212     -12.063  26.677  -3.772  1.00  0.00      A     
ATOM   3406  C   PHE A 212     -13.772  21.951  -5.095  1.00  0.00      A    C
ATOM   3407  O   PHE A 212     -12.783  22.464  -5.691  1.00  0.00      A    O
ATOM   3408  N   LEU A 213     -13.638  20.776  -4.380  1.00  0.00      A    N
ATOM   3409  HN  LEU A 213     -14.358  20.453  -3.770  1.00  0.00      A     
ATOM   3410  CA  LEU A 213     -12.378  20.085  -4.267  1.00  0.00      A    C
ATOM   3411  HA  LEU A 213     -11.669  20.853  -3.995  1.00  0.00      A     
ATOM   3412  CB  LEU A 213     -12.319  19.042  -3.098  1.00  0.00      A    C
ATOM   3413  HB1 LEU A 213     -12.552  19.709  -2.241  1.00  0.00      A     
ATOM   3414  HB2 LEU A 213     -13.146  18.303  -3.155  1.00  0.00      A     
ATOM   3415  CG  LEU A 213     -10.914  18.458  -2.919  1.00  0.00      A    C
ATOM   3416  HG  LEU A 213     -10.560  18.129  -3.919  1.00  0.00      A     
ATOM   3417  CD1 LEU A 213      -9.870  19.517  -2.431  1.00  0.00      A    C
ATOM   3418 HD11 LEU A 213      -9.553  20.311  -3.140  1.00  0.00      A     
ATOM   3419 HD12 LEU A 213     -10.432  20.084  -1.659  1.00  0.00      A     
ATOM   3420 HD13 LEU A 213      -8.930  18.992  -2.157  1.00  0.00      A     
ATOM   3421  CD2 LEU A 213     -10.975  17.366  -1.873  1.00  0.00      A    C
ATOM   3422 HD21 LEU A 213     -11.026  17.800  -0.852  1.00  0.00      A     
ATOM   3423 HD22 LEU A 213     -11.810  16.644  -2.005  1.00  0.00      A     
ATOM   3424 HD23 LEU A 213     -10.038  16.798  -2.058  1.00  0.00      A     
ATOM   3425  C   LEU A 213     -11.955  19.474  -5.584  1.00  0.00      A    C
ATOM   3426  O   LEU A 213     -10.855  19.689  -6.092  1.00  0.00      A    O
ATOM   3427  N   GLY A 214     -12.906  18.818  -6.323  1.00  0.00      A    N
ATOM   3428  HN  GLY A 214     -13.726  18.574  -5.811  1.00  0.00      A     
ATOM   3429  CA  GLY A 214     -12.777  18.469  -7.765  1.00  0.00      A    C
ATOM   3430  HA1 GLY A 214     -13.714  18.025  -8.066  1.00  0.00      A     
ATOM   3431  HA2 GLY A 214     -12.079  17.648  -7.696  1.00  0.00      A     
ATOM   3432  C   GLY A 214     -12.419  19.568  -8.778  1.00  0.00      A    C
ATOM   3433  O   GLY A 214     -11.540  19.445  -9.591  1.00  0.00      A    O
ATOM   3434  N   ILE A 215     -13.168  20.714  -8.663  1.00  0.00      A    N
ATOM   3435  HN  ILE A 215     -13.860  20.855  -7.959  1.00  0.00      A     
ATOM   3436  CA  ILE A 215     -12.977  21.971  -9.455  1.00  0.00      A    C
ATOM   3437  HA  ILE A 215     -12.874  21.537 -10.439  1.00  0.00      A     
ATOM   3438  CB  ILE A 215     -14.243  22.909  -9.317  1.00  0.00      A    C
ATOM   3439  HB  ILE A 215     -14.395  22.792  -8.223  1.00  0.00      A     
ATOM   3440  CG2 ILE A 215     -13.825  24.418  -9.664  1.00  0.00      A    C
ATOM   3441 HG21 ILE A 215     -14.791  24.948  -9.814  1.00  0.00      A     
ATOM   3442 HG22 ILE A 215     -13.285  24.942  -8.848  1.00  0.00      A     
ATOM   3443 HG23 ILE A 215     -13.326  24.402 -10.657  1.00  0.00      A     
ATOM   3444  CG1 ILE A 215     -15.464  22.425 -10.111  1.00  0.00      A    C
ATOM   3445 HG11 ILE A 215     -15.644  21.426  -9.660  1.00  0.00      A     
ATOM   3446 HG12 ILE A 215     -16.377  23.031  -9.928  1.00  0.00      A     
ATOM   3447  CD  ILE A 215     -15.214  22.418 -11.645  1.00  0.00      A    C
ATOM   3448  HD1 ILE A 215     -16.123  22.099 -12.199  1.00  0.00      A     
ATOM   3449  HD2 ILE A 215     -14.946  23.434 -12.005  1.00  0.00      A     
ATOM   3450  HD3 ILE A 215     -14.483  21.615 -11.880  1.00  0.00      A     
ATOM   3451  C   ILE A 215     -11.660  22.573  -9.258  1.00  0.00      A    C
ATOM   3452  O   ILE A 215     -10.932  22.864 -10.218  1.00  0.00      A    O
ATOM   3453  N   LEU A 216     -11.189  22.686  -7.965  1.00  0.00      A    N
ATOM   3454  HN  LEU A 216     -11.776  22.600  -7.163  1.00  0.00      A     
ATOM   3455  CA  LEU A 216      -9.811  22.941  -7.695  1.00  0.00      A    C
ATOM   3456  HA  LEU A 216      -9.638  23.863  -8.230  1.00  0.00      A     
ATOM   3457  CB  LEU A 216      -9.697  23.079  -6.139  1.00  0.00      A    C
ATOM   3458  HB1 LEU A 216     -10.322  23.943  -5.826  1.00  0.00      A     
ATOM   3459  HB2 LEU A 216     -10.159  22.140  -5.768  1.00  0.00      A     
ATOM   3460  CG  LEU A 216      -8.330  23.417  -5.499  1.00  0.00      A    C
ATOM   3461  HG  LEU A 216      -7.707  22.535  -5.760  1.00  0.00      A     
ATOM   3462  CD1 LEU A 216      -7.658  24.682  -6.093  1.00  0.00      A    C
ATOM   3463 HD11 LEU A 216      -7.678  24.781  -7.199  1.00  0.00      A     
ATOM   3464 HD12 LEU A 216      -8.256  25.573  -5.802  1.00  0.00      A     
ATOM   3465 HD13 LEU A 216      -6.609  24.693  -5.728  1.00  0.00      A     
ATOM   3466  CD2 LEU A 216      -8.468  23.492  -3.978  1.00  0.00      A    C
ATOM   3467 HD21 LEU A 216      -7.569  23.878  -3.452  1.00  0.00      A     
ATOM   3468 HD22 LEU A 216      -9.329  24.159  -3.759  1.00  0.00      A     
ATOM   3469 HD23 LEU A 216      -8.649  22.450  -3.637  1.00  0.00      A     
ATOM   3470  C   LEU A 216      -8.794  21.968  -8.299  1.00  0.00      A    C
ATOM   3471  O   LEU A 216      -7.711  22.388  -8.760  1.00  0.00      A    O
ATOM   3472  N   GLY A 217      -9.087  20.628  -8.298  1.00  0.00      A    N
ATOM   3473  HN  GLY A 217      -9.868  20.270  -7.792  1.00  0.00      A     
ATOM   3474  CA  GLY A 217      -8.203  19.599  -8.921  1.00  0.00      A    C
ATOM   3475  HA1 GLY A 217      -8.677  18.637  -8.787  1.00  0.00      A     
ATOM   3476  HA2 GLY A 217      -7.222  19.688  -8.479  1.00  0.00      A     
ATOM   3477  C   GLY A 217      -8.078  19.711 -10.354  1.00  0.00      A    C
ATOM   3478  O   GLY A 217      -7.008  19.532 -10.864  1.00  0.00      A    O
ATOM   3479  N   TYR A 218      -9.156  20.036 -11.037  1.00  0.00      A    N
ATOM   3480  HN  TYR A 218     -10.049  20.059 -10.594  1.00  0.00      A     
ATOM   3481  CA  TYR A 218      -9.222  20.304 -12.461  1.00  0.00      A    C
ATOM   3482  HA  TYR A 218      -8.620  19.489 -12.836  1.00  0.00      A     
ATOM   3483  CB  TYR A 218     -10.698  20.111 -12.896  1.00  0.00      A    C
ATOM   3484  HB1 TYR A 218     -10.868  19.042 -13.142  1.00  0.00      A     
ATOM   3485  HB2 TYR A 218     -11.376  20.518 -12.115  1.00  0.00      A     
ATOM   3486  CG  TYR A 218     -11.097  20.797 -14.124  1.00  0.00      A    C
ATOM   3487  CD1 TYR A 218     -11.908  21.929 -14.161  1.00  0.00      A    C
ATOM   3488  HD1 TYR A 218     -11.971  22.560 -13.286  1.00  0.00      A     
ATOM   3489  CE1 TYR A 218     -12.383  22.520 -15.342  1.00  0.00      A    C
ATOM   3490  HE1 TYR A 218     -13.075  23.343 -15.431  1.00  0.00      A     
ATOM   3491  CZ  TYR A 218     -11.976  21.942 -16.554  1.00  0.00      A    C
ATOM   3492  OH  TYR A 218     -12.375  22.707 -17.718  1.00  0.00      A    O
ATOM   3493  HH  TYR A 218     -12.402  23.598 -17.360  1.00  0.00      A     
ATOM   3494  CD2 TYR A 218     -10.729  20.313 -15.383  1.00  0.00      A    C
ATOM   3495  HD2 TYR A 218      -9.953  19.561 -15.378  1.00  0.00      A     
ATOM   3496  CE2 TYR A 218     -11.100  20.802 -16.632  1.00  0.00      A    C
ATOM   3497  HE2 TYR A 218     -10.799  20.310 -17.545  1.00  0.00      A     
ATOM   3498  C   TYR A 218      -8.515  21.611 -12.928  1.00  0.00      A    C
ATOM   3499  O   TYR A 218      -7.711  21.641 -13.844  1.00  0.00      A    O
ATOM   3500  N   LYS A 219      -8.703  22.714 -12.178  1.00  0.00      A    N
ATOM   3501  HN  LYS A 219      -9.355  22.717 -11.424  1.00  0.00      A     
ATOM   3502  CA  LYS A 219      -7.995  23.968 -12.313  1.00  0.00      A    C
ATOM   3503  HA  LYS A 219      -8.014  24.255 -13.354  1.00  0.00      A     
ATOM   3504  CB  LYS A 219      -8.555  25.152 -11.482  1.00  0.00      A    C
ATOM   3505  HB1 LYS A 219      -8.548  24.979 -10.384  1.00  0.00      A     
ATOM   3506  HB2 LYS A 219      -7.859  26.010 -11.599  1.00  0.00      A     
ATOM   3507  CG  LYS A 219     -10.005  25.530 -11.839  1.00  0.00      A    C
ATOM   3508  HG1 LYS A 219     -10.659  24.650 -12.022  1.00  0.00      A     
ATOM   3509  HG2 LYS A 219     -10.539  26.001 -10.987  1.00  0.00      A     
ATOM   3510  CD  LYS A 219     -10.092  26.473 -12.990  1.00  0.00      A    C
ATOM   3511  HD1 LYS A 219      -9.735  27.523 -12.943  1.00  0.00      A     
ATOM   3512  HD2 LYS A 219      -9.568  26.005 -13.851  1.00  0.00      A     
ATOM   3513  CE  LYS A 219     -11.568  26.592 -13.379  1.00  0.00      A    C
ATOM   3514  HE1 LYS A 219     -11.898  25.556 -13.606  1.00  0.00      A     
ATOM   3515  HE2 LYS A 219     -12.136  27.144 -12.599  1.00  0.00      A     
ATOM   3516  NZ  LYS A 219     -11.790  27.344 -14.643  1.00  0.00      A    N
ATOM   3517  HZ1 LYS A 219     -11.286  28.249 -14.553  1.00  0.00      A     
ATOM   3518  HZ2 LYS A 219     -11.576  26.890 -15.554  1.00  0.00      A     
ATOM   3519  HZ3 LYS A 219     -12.798  27.596 -14.668  1.00  0.00      A     
ATOM   3520  C   LYS A 219      -6.485  23.694 -12.056  1.00  0.00      A    C
ATOM   3521  O   LYS A 219      -5.635  24.147 -12.783  1.00  0.00      A    O
ATOM   3522  N   PHE A 220      -6.078  22.916 -10.997  1.00  0.00      A    N
ATOM   3523  HN  PHE A 220      -6.751  22.600 -10.333  1.00  0.00      A     
ATOM   3524  CA  PHE A 220      -4.707  22.477 -10.759  1.00  0.00      A    C
ATOM   3525  HA  PHE A 220      -4.139  23.394 -10.709  1.00  0.00      A     
ATOM   3526  CB  PHE A 220      -4.654  21.806  -9.358  1.00  0.00      A    C
ATOM   3527  HB1 PHE A 220      -5.034  22.535  -8.610  1.00  0.00      A     
ATOM   3528  HB2 PHE A 220      -5.270  20.882  -9.386  1.00  0.00      A     
ATOM   3529  CG  PHE A 220      -3.254  21.426  -8.815  1.00  0.00      A    C
ATOM   3530  CD1 PHE A 220      -2.384  22.452  -8.512  1.00  0.00      A    C
ATOM   3531  HD1 PHE A 220      -2.592  23.481  -8.767  1.00  0.00      A     
ATOM   3532  CE1 PHE A 220      -1.178  22.149  -8.036  1.00  0.00      A    C
ATOM   3533  HE1 PHE A 220      -0.535  22.960  -7.730  1.00  0.00      A     
ATOM   3534  CZ  PHE A 220      -0.747  20.827  -7.831  1.00  0.00      A    C
ATOM   3535  HZ  PHE A 220       0.240  20.635  -7.437  1.00  0.00      A     
ATOM   3536  CD2 PHE A 220      -2.818  20.050  -8.658  1.00  0.00      A    C
ATOM   3537  HD2 PHE A 220      -3.544  19.276  -8.854  1.00  0.00      A     
ATOM   3538  CE2 PHE A 220      -1.547  19.732  -8.204  1.00  0.00      A    C
ATOM   3539  HE2 PHE A 220      -1.224  18.730  -7.962  1.00  0.00      A     
ATOM   3540  C   PHE A 220      -4.098  21.614 -11.840  1.00  0.00      A    C
ATOM   3541  O   PHE A 220      -2.975  21.822 -12.130  1.00  0.00      A    O
ATOM   3542  N   ILE A 221      -4.849  20.665 -12.399  1.00  0.00      A    N
ATOM   3543  HN  ILE A 221      -5.556  20.240 -11.839  1.00  0.00      A     
ATOM   3544  CA  ILE A 221      -4.540  19.906 -13.606  1.00  0.00      A    C
ATOM   3545  HA  ILE A 221      -3.701  19.272 -13.360  1.00  0.00      A     
ATOM   3546  CB  ILE A 221      -5.641  18.929 -14.022  1.00  0.00      A    C
ATOM   3547  HB  ILE A 221      -6.613  19.404 -13.768  1.00  0.00      A     
ATOM   3548  CG2 ILE A 221      -5.660  18.528 -15.532  1.00  0.00      A    C
ATOM   3549 HG21 ILE A 221      -6.271  17.613 -15.687  1.00  0.00      A     
ATOM   3550 HG22 ILE A 221      -6.049  19.359 -16.159  1.00  0.00      A     
ATOM   3551 HG23 ILE A 221      -4.614  18.390 -15.879  1.00  0.00      A     
ATOM   3552  CG1 ILE A 221      -5.612  17.642 -13.279  1.00  0.00      A    C
ATOM   3553 HG11 ILE A 221      -4.660  17.092 -13.439  1.00  0.00      A     
ATOM   3554 HG12 ILE A 221      -5.512  17.866 -12.195  1.00  0.00      A     
ATOM   3555  CD  ILE A 221      -6.814  16.627 -13.535  1.00  0.00      A    C
ATOM   3556  HD1 ILE A 221      -7.780  17.152 -13.376  1.00  0.00      A     
ATOM   3557  HD2 ILE A 221      -6.650  16.125 -14.512  1.00  0.00      A     
ATOM   3558  HD3 ILE A 221      -6.757  15.829 -12.764  1.00  0.00      A     
ATOM   3559  C   ILE A 221      -3.980  20.779 -14.727  1.00  0.00      A    C
ATOM   3560  O   ILE A 221      -2.850  20.596 -15.241  1.00  0.00      A    O
ATOM   3561  N   LYS A 222      -4.821  21.708 -15.152  1.00  0.00      A    N
ATOM   3562  HN  LYS A 222      -5.736  21.761 -14.761  1.00  0.00      A     
ATOM   3563  CA  LYS A 222      -4.351  22.648 -16.254  1.00  0.00      A    C
ATOM   3564  HA  LYS A 222      -4.048  22.098 -17.133  1.00  0.00      A     
ATOM   3565  CB  LYS A 222      -5.513  23.596 -16.585  1.00  0.00      A    C
ATOM   3566  HB1 LYS A 222      -5.811  24.241 -15.731  1.00  0.00      A     
ATOM   3567  HB2 LYS A 222      -5.217  24.272 -17.415  1.00  0.00      A     
ATOM   3568  CG  LYS A 222      -6.798  22.920 -17.151  1.00  0.00      A    C
ATOM   3569  HG1 LYS A 222      -6.519  22.002 -17.711  1.00  0.00      A     
ATOM   3570  HG2 LYS A 222      -7.285  22.554 -16.221  1.00  0.00      A     
ATOM   3571  CD  LYS A 222      -7.679  23.909 -17.932  1.00  0.00      A    C
ATOM   3572  HD1 LYS A 222      -8.044  24.714 -17.258  1.00  0.00      A     
ATOM   3573  HD2 LYS A 222      -6.976  24.269 -18.714  1.00  0.00      A     
ATOM   3574  CE  LYS A 222      -8.843  23.334 -18.698  1.00  0.00      A    C
ATOM   3575  HE1 LYS A 222      -8.519  22.677 -19.533  1.00  0.00      A     
ATOM   3576  HE2 LYS A 222      -9.507  22.743 -18.032  1.00  0.00      A     
ATOM   3577  NZ  LYS A 222      -9.591  24.387 -19.353  1.00  0.00      A    N
ATOM   3578  HZ1 LYS A 222      -8.977  25.092 -19.808  1.00  0.00      A     
ATOM   3579  HZ2 LYS A 222     -10.137  24.022 -20.159  1.00  0.00      A     
ATOM   3580  HZ3 LYS A 222     -10.268  24.834 -18.702  1.00  0.00      A     
ATOM   3581  C   LYS A 222      -3.206  23.539 -15.973  1.00  0.00      A    C
ATOM   3582  O   LYS A 222      -2.341  23.650 -16.826  1.00  0.00      A    O
ATOM   3583  N   ARG A 223      -3.196  24.191 -14.828  1.00  0.00      A    N
ATOM   3584  HN  ARG A 223      -3.880  24.180 -14.102  1.00  0.00      A     
ATOM   3585  CA  ARG A 223      -2.214  25.174 -14.543  1.00  0.00      A    C
ATOM   3586  HA  ARG A 223      -2.105  25.710 -15.475  1.00  0.00      A     
ATOM   3587  CB  ARG A 223      -2.690  26.170 -13.425  1.00  0.00      A    C
ATOM   3588  HB1 ARG A 223      -3.111  25.524 -12.626  1.00  0.00      A     
ATOM   3589  HB2 ARG A 223      -1.871  26.732 -12.926  1.00  0.00      A     
ATOM   3590  CG  ARG A 223      -3.722  27.263 -13.795  1.00  0.00      A    C
ATOM   3591  HG1 ARG A 223      -4.529  26.621 -14.208  1.00  0.00      A     
ATOM   3592  HG2 ARG A 223      -4.003  27.813 -12.871  1.00  0.00      A     
ATOM   3593  CD  ARG A 223      -3.288  28.277 -14.811  1.00  0.00      A    C
ATOM   3594  HD1 ARG A 223      -2.555  28.995 -14.385  1.00  0.00      A     
ATOM   3595  HD2 ARG A 223      -2.782  27.900 -15.725  1.00  0.00      A     
ATOM   3596  NE  ARG A 223      -4.494  29.031 -15.228  1.00  0.00      A    N
ATOM   3597  HE  ARG A 223      -5.383  28.756 -14.864  1.00  0.00      A     
ATOM   3598  CZ  ARG A 223      -4.526  29.933 -16.199  1.00  0.00      A    C
ATOM   3599  NH1 ARG A 223      -3.501  30.333 -16.937  1.00  0.00      A    N
ATOM   3600 HH11 ARG A 223      -3.686  31.220 -17.361  1.00  0.00      A     
ATOM   3601 HH12 ARG A 223      -2.623  29.896 -16.743  1.00  0.00      A     
ATOM   3602  NH2 ARG A 223      -5.646  30.585 -16.393  1.00  0.00      A    N
ATOM   3603 HH21 ARG A 223      -5.631  31.386 -16.991  1.00  0.00      A     
ATOM   3604 HH22 ARG A 223      -6.486  30.295 -15.933  1.00  0.00      A     
ATOM   3605  C   ARG A 223      -0.794  24.787 -14.396  1.00  0.00      A    C
ATOM   3606  O   ARG A 223       0.093  25.527 -14.689  1.00  0.00      A    O
ATOM   3607  N   THR A 224      -0.715  23.557 -13.828  1.00  0.00      A    N
ATOM   3608  HN  THR A 224      -1.574  23.100 -13.612  1.00  0.00      A     
ATOM   3609  CA  THR A 224       0.497  22.904 -13.447  1.00  0.00      A    C
ATOM   3610  HA  THR A 224       1.298  23.617 -13.569  1.00  0.00      A     
ATOM   3611  CB  THR A 224       0.506  22.375 -12.021  1.00  0.00      A    C
ATOM   3612  HB  THR A 224       0.361  21.275 -11.966  1.00  0.00      A     
ATOM   3613  OG1 THR A 224      -0.626  22.878 -11.249  1.00  0.00      A    O
ATOM   3614  HG1 THR A 224      -1.470  22.498 -11.503  1.00  0.00      A     
ATOM   3615  CG2 THR A 224       1.820  22.856 -11.336  1.00  0.00      A    C
ATOM   3616 HG21 THR A 224       2.672  22.379 -11.868  1.00  0.00      A     
ATOM   3617 HG22 THR A 224       1.924  23.950 -11.498  1.00  0.00      A     
ATOM   3618 HG23 THR A 224       1.823  22.704 -10.236  1.00  0.00      A     
ATOM   3619  C   THR A 224       0.761  21.680 -14.421  1.00  0.00      A    C
ATOM   3620  O   THR A 224       1.730  20.981 -14.373  1.00  0.00      A    O
ATOM   3621  N   GLY A 225      -0.049  21.608 -15.470  1.00  0.00      A    N
ATOM   3622  HN  GLY A 225      -0.756  22.310 -15.499  1.00  0.00      A     
ATOM   3623  CA  GLY A 225       0.147  20.830 -16.712  1.00  0.00      A    C
ATOM   3624  HA1 GLY A 225       0.994  21.252 -17.232  1.00  0.00      A     
ATOM   3625  HA2 GLY A 225      -0.655  21.021 -17.410  1.00  0.00      A     
ATOM   3626  C   GLY A 225       0.301  19.321 -16.379  1.00  0.00      A    C
ATOM   3627  O   GLY A 225       1.183  18.657 -16.952  1.00  0.00      A    O
ATOM   3628  N   ILE A 226      -0.635  18.829 -15.557  1.00  0.00      A    N
ATOM   3629  HN  ILE A 226      -1.344  19.486 -15.314  1.00  0.00      A     
ATOM   3630  CA  ILE A 226      -0.790  17.420 -15.087  1.00  0.00      A    C
ATOM   3631  HA  ILE A 226       0.233  17.085 -15.181  1.00  0.00      A     
ATOM   3632  CB  ILE A 226      -1.249  17.321 -13.713  1.00  0.00      A    C
ATOM   3633  HB  ILE A 226      -2.203  17.883 -13.800  1.00  0.00      A     
ATOM   3634  CG2 ILE A 226      -1.392  15.938 -13.141  1.00  0.00      A    C
ATOM   3635 HG21 ILE A 226      -0.598  15.207 -13.405  1.00  0.00      A     
ATOM   3636 HG22 ILE A 226      -1.381  16.000 -12.032  1.00  0.00      A     
ATOM   3637 HG23 ILE A 226      -2.309  15.499 -13.589  1.00  0.00      A     
ATOM   3638  CG1 ILE A 226      -0.282  18.161 -12.756  1.00  0.00      A    C
ATOM   3639 HG11 ILE A 226       0.575  17.564 -12.379  1.00  0.00      A     
ATOM   3640 HG12 ILE A 226       0.241  19.036 -13.197  1.00  0.00      A     
ATOM   3641  CD  ILE A 226      -0.927  18.705 -11.501  1.00  0.00      A    C
ATOM   3642  HD1 ILE A 226      -1.586  19.529 -11.848  1.00  0.00      A     
ATOM   3643  HD2 ILE A 226      -1.674  18.011 -11.059  1.00  0.00      A     
ATOM   3644  HD3 ILE A 226      -0.122  19.023 -10.805  1.00  0.00      A     
ATOM   3645  C   ILE A 226      -1.695  16.621 -15.970  1.00  0.00      A    C
ATOM   3646  O   ILE A 226      -2.917  16.743 -15.984  1.00  0.00      A    O
ATOM   3647  N   PHE A 227      -0.996  15.824 -16.817  1.00  0.00      A    N
ATOM   3648  HN  PHE A 227      -0.001  15.826 -16.741  1.00  0.00      A     
ATOM   3649  CA  PHE A 227      -1.657  15.043 -17.924  1.00  0.00      A    C
ATOM   3650  HA  PHE A 227      -2.722  14.955 -17.767  1.00  0.00      A     
ATOM   3651  CB  PHE A 227      -1.373  15.722 -19.272  1.00  0.00      A    C
ATOM   3652  HB1 PHE A 227      -0.274  15.717 -19.431  1.00  0.00      A     
ATOM   3653  HB2 PHE A 227      -1.829  15.086 -20.060  1.00  0.00      A     
ATOM   3654  CG  PHE A 227      -1.943  17.125 -19.208  1.00  0.00      A    C
ATOM   3655  CD1 PHE A 227      -1.085  18.217 -19.362  1.00  0.00      A    C
ATOM   3656  HD1 PHE A 227      -0.020  18.167 -19.530  1.00  0.00      A     
ATOM   3657  CE1 PHE A 227      -1.555  19.535 -19.421  1.00  0.00      A    C
ATOM   3658  HE1 PHE A 227      -0.928  20.409 -19.323  1.00  0.00      A     
ATOM   3659  CZ  PHE A 227      -2.905  19.837 -19.349  1.00  0.00      A    C
ATOM   3660  HZ  PHE A 227      -3.271  20.853 -19.332  1.00  0.00      A     
ATOM   3661  CD2 PHE A 227      -3.340  17.416 -19.302  1.00  0.00      A    C
ATOM   3662  HD2 PHE A 227      -3.936  16.516 -19.298  1.00  0.00      A     
ATOM   3663  CE2 PHE A 227      -3.805  18.754 -19.369  1.00  0.00      A    C
ATOM   3664  HE2 PHE A 227      -4.879  18.757 -19.483  1.00  0.00      A     
ATOM   3665  C   PHE A 227      -1.107  13.597 -17.979  1.00  0.00      A    C
ATOM   3666  O   PHE A 227      -1.687  12.766 -18.654  1.00  0.00      A    O
ATOM   3667  N   ASP A 228      -0.109  13.216 -17.206  1.00  0.00      A    N
ATOM   3668  HN  ASP A 228       0.211  13.970 -16.637  1.00  0.00      A     
ATOM   3669  CA  ASP A 228       0.593  12.031 -17.434  1.00  0.00      A    C
ATOM   3670  HA  ASP A 228      -0.150  11.302 -17.721  1.00  0.00      A     
ATOM   3671  CB  ASP A 228       1.542  12.069 -18.627  1.00  0.00      A    C
ATOM   3672  HB1 ASP A 228       2.025  11.109 -18.909  1.00  0.00      A     
ATOM   3673  HB2 ASP A 228       0.987  12.194 -19.581  1.00  0.00      A     
ATOM   3674  CG  ASP A 228       2.687  13.146 -18.454  1.00  0.00      A    C
ATOM   3675  OD1 ASP A 228       2.874  13.689 -17.390  1.00  0.00      A    O
ATOM   3676  OD2 ASP A 228       3.337  13.400 -19.463  1.00  0.00      A    O
ATOM   3677  C   ASP A 228       1.227  11.537 -16.145  1.00  0.00      A    C
ATOM   3678  O   ASP A 228       1.107  12.021 -15.029  1.00  0.00      A    O
ATOM   3679  N   PHE A 229       1.975  10.367 -16.249  1.00  0.00      A    N
ATOM   3680  HN  PHE A 229       2.178   9.870 -17.089  1.00  0.00      A     
ATOM   3681  CA  PHE A 229       2.466   9.671 -15.030  1.00  0.00      A    C
ATOM   3682  HA  PHE A 229       1.842   9.950 -14.193  1.00  0.00      A     
ATOM   3683  CB  PHE A 229       2.152   8.147 -15.220  1.00  0.00      A    C
ATOM   3684  HB1 PHE A 229       2.481   7.603 -14.309  1.00  0.00      A     
ATOM   3685  HB2 PHE A 229       1.063   7.934 -15.249  1.00  0.00      A     
ATOM   3686  CG  PHE A 229       2.864   7.511 -16.365  1.00  0.00      A    C
ATOM   3687  CD1 PHE A 229       2.286   7.436 -17.643  1.00  0.00      A    C
ATOM   3688  HD1 PHE A 229       1.304   7.879 -17.709  1.00  0.00      A     
ATOM   3689  CE1 PHE A 229       2.940   6.769 -18.688  1.00  0.00      A    C
ATOM   3690  HE1 PHE A 229       2.437   6.710 -19.642  1.00  0.00      A     
ATOM   3691  CZ  PHE A 229       4.120   6.054 -18.469  1.00  0.00      A    C
ATOM   3692  HZ  PHE A 229       4.499   5.405 -19.245  1.00  0.00      A     
ATOM   3693  CD2 PHE A 229       4.146   6.796 -16.200  1.00  0.00      A    C
ATOM   3694  HD2 PHE A 229       4.566   6.821 -15.205  1.00  0.00      A     
ATOM   3695  CE2 PHE A 229       4.717   6.029 -17.261  1.00  0.00      A    C
ATOM   3696  HE2 PHE A 229       5.582   5.403 -17.096  1.00  0.00      A     
ATOM   3697  C   PHE A 229       3.961   9.926 -14.707  1.00  0.00      A    C
ATOM   3698  O   PHE A 229       4.819  10.075 -15.589  1.00  0.00      A    O
ATOM   3699  N   PRO A 230       4.306  10.129 -13.359  1.00  0.00      A    N
ATOM   3700  CD  PRO A 230       5.702  10.596 -13.127  1.00  0.00      A    C
ATOM   3701  HD1 PRO A 230       5.815  11.669 -13.394  1.00  0.00      A     
ATOM   3702  HD2 PRO A 230       6.507   9.974 -13.575  1.00  0.00      A     
ATOM   3703  CA  PRO A 230       3.561   9.721 -12.188  1.00  0.00      A    C
ATOM   3704  HA  PRO A 230       2.870   8.938 -12.463  1.00  0.00      A     
ATOM   3705  CB  PRO A 230       4.737   9.447 -11.209  1.00  0.00      A    C
ATOM   3706  HB1 PRO A 230       5.100   8.437 -11.496  1.00  0.00      A     
ATOM   3707  HB2 PRO A 230       4.531   9.441 -10.118  1.00  0.00      A     
ATOM   3708  CG  PRO A 230       5.803  10.483 -11.586  1.00  0.00      A    C
ATOM   3709  HG1 PRO A 230       6.759  10.047 -11.225  1.00  0.00      A     
ATOM   3710  HG2 PRO A 230       5.564  11.493 -11.191  1.00  0.00      A     
ATOM   3711  C   PRO A 230       2.717  10.820 -11.583  1.00  0.00      A    C
ATOM   3712  O   PRO A 230       1.940  10.552 -10.620  1.00  0.00      A    O
ATOM   3713  N   GLU A 231       2.652  12.107 -12.125  1.00  0.00      A    N
ATOM   3714  HN  GLU A 231       3.070  12.245 -13.020  1.00  0.00      A     
ATOM   3715  CA  GLU A 231       1.954  13.163 -11.465  1.00  0.00      A    C
ATOM   3716  HA  GLU A 231       2.313  13.426 -10.480  1.00  0.00      A     
ATOM   3717  CB  GLU A 231       2.270  14.432 -12.299  1.00  0.00      A    C
ATOM   3718  HB1 GLU A 231       1.955  14.241 -13.348  1.00  0.00      A     
ATOM   3719  HB2 GLU A 231       1.725  15.300 -11.869  1.00  0.00      A     
ATOM   3720  CG  GLU A 231       3.726  14.853 -12.248  1.00  0.00      A    C
ATOM   3721  HG1 GLU A 231       3.988  15.278 -11.255  1.00  0.00      A     
ATOM   3722  HG2 GLU A 231       4.405  13.976 -12.312  1.00  0.00      A     
ATOM   3723  CD  GLU A 231       4.121  15.855 -13.360  1.00  0.00      A    C
ATOM   3724  OE1 GLU A 231       5.292  16.262 -13.394  1.00  0.00      A    O
ATOM   3725  OE2 GLU A 231       3.249  16.282 -14.156  1.00  0.00      A    O
ATOM   3726  C   GLU A 231       0.485  12.989 -11.189  1.00  0.00      A    C
ATOM   3727  O   GLU A 231       0.064  13.222 -10.043  1.00  0.00      A    O
ATOM   3728  N   ILE A 232      -0.255  12.444 -12.234  1.00  0.00      A    N
ATOM   3729  HN  ILE A 232       0.131  12.198 -13.120  1.00  0.00      A     
ATOM   3730  CA  ILE A 232      -1.668  12.097 -12.061  1.00  0.00      A    C
ATOM   3731  HA  ILE A 232      -2.132  12.926 -11.548  1.00  0.00      A     
ATOM   3732  CB  ILE A 232      -2.354  11.839 -13.388  1.00  0.00      A    C
ATOM   3733  HB  ILE A 232      -2.058  12.608 -14.133  1.00  0.00      A     
ATOM   3734  CG2 ILE A 232      -1.865  10.540 -14.089  1.00  0.00      A    C
ATOM   3735 HG21 ILE A 232      -0.802  10.705 -14.365  1.00  0.00      A     
ATOM   3736 HG22 ILE A 232      -2.021   9.625 -13.478  1.00  0.00      A     
ATOM   3737 HG23 ILE A 232      -2.468  10.310 -14.993  1.00  0.00      A     
ATOM   3738  CG1 ILE A 232      -3.889  11.950 -13.360  1.00  0.00      A    C
ATOM   3739 HG11 ILE A 232      -4.312  11.962 -14.387  1.00  0.00      A     
ATOM   3740 HG12 ILE A 232      -4.297  11.010 -12.932  1.00  0.00      A     
ATOM   3741  CD  ILE A 232      -4.330  13.160 -12.523  1.00  0.00      A    C
ATOM   3742  HD1 ILE A 232      -3.766  14.086 -12.763  1.00  0.00      A     
ATOM   3743  HD2 ILE A 232      -5.427  13.264 -12.667  1.00  0.00      A     
ATOM   3744  HD3 ILE A 232      -4.090  13.057 -11.443  1.00  0.00      A     
ATOM   3745  C   ILE A 232      -1.919  10.888 -11.180  1.00  0.00      A    C
ATOM   3746  O   ILE A 232      -2.993  10.887 -10.524  1.00  0.00      A    O
ATOM   3747  N   GLU A 233      -1.116   9.844 -11.094  1.00  0.00      A    N
ATOM   3748  HN  GLU A 233      -0.233   9.841 -11.555  1.00  0.00      A     
ATOM   3749  CA  GLU A 233      -1.513   8.676 -10.314  1.00  0.00      A    C
ATOM   3750  HA  GLU A 233      -2.577   8.492 -10.336  1.00  0.00      A     
ATOM   3751  CB  GLU A 233      -0.954   7.343 -10.888  1.00  0.00      A    C
ATOM   3752  HB1 GLU A 233      -1.382   6.454 -10.377  1.00  0.00      A     
ATOM   3753  HB2 GLU A 233      -1.302   7.192 -11.933  1.00  0.00      A     
ATOM   3754  CG  GLU A 233       0.602   7.207 -10.895  1.00  0.00      A    C
ATOM   3755  HG1 GLU A 233       1.001   8.080 -11.455  1.00  0.00      A     
ATOM   3756  HG2 GLU A 233       1.065   7.194  -9.885  1.00  0.00      A     
ATOM   3757  CD  GLU A 233       1.016   6.016 -11.682  1.00  0.00      A    C
ATOM   3758  OE1 GLU A 233       0.138   5.210 -12.107  1.00  0.00      A    O
ATOM   3759  OE2 GLU A 233       2.231   5.981 -11.968  1.00  0.00      A    O
ATOM   3760  C   GLU A 233      -1.170   8.991  -8.856  1.00  0.00      A    C
ATOM   3761  O   GLU A 233      -1.861   8.599  -7.930  1.00  0.00      A    O
ATOM   3762  N   ALA A 234      -0.039   9.776  -8.622  1.00  0.00      A    N
ATOM   3763  HN  ALA A 234       0.562  10.072  -9.361  1.00  0.00      A     
ATOM   3764  CA  ALA A 234       0.249  10.270  -7.306  1.00  0.00      A    C
ATOM   3765  HA  ALA A 234       0.214   9.491  -6.559  1.00  0.00      A     
ATOM   3766  CB  ALA A 234       1.656  10.961  -7.264  1.00  0.00      A    C
ATOM   3767  HB1 ALA A 234       1.945  11.064  -6.196  1.00  0.00      A     
ATOM   3768  HB2 ALA A 234       2.389  10.389  -7.872  1.00  0.00      A     
ATOM   3769  HB3 ALA A 234       1.685  12.032  -7.555  1.00  0.00      A     
ATOM   3770  C   ALA A 234      -0.727  11.274  -6.759  1.00  0.00      A    C
ATOM   3771  O   ALA A 234      -1.274  11.132  -5.617  1.00  0.00      A    O
ATOM   3772  N   PHE A 235      -1.014  12.391  -7.521  1.00  0.00      A    N
ATOM   3773  HN  PHE A 235      -0.690  12.461  -8.462  1.00  0.00      A     
ATOM   3774  CA  PHE A 235      -2.001  13.441  -7.271  1.00  0.00      A    C
ATOM   3775  HA  PHE A 235      -1.769  13.956  -6.350  1.00  0.00      A     
ATOM   3776  CB  PHE A 235      -2.122  14.444  -8.426  1.00  0.00      A    C
ATOM   3777  HB1 PHE A 235      -1.192  15.023  -8.611  1.00  0.00      A     
ATOM   3778  HB2 PHE A 235      -2.293  13.889  -9.374  1.00  0.00      A     
ATOM   3779  CG  PHE A 235      -3.190  15.442  -8.228  1.00  0.00      A    C
ATOM   3780  CD1 PHE A 235      -3.203  16.138  -6.996  1.00  0.00      A    C
ATOM   3781  HD1 PHE A 235      -2.396  16.117  -6.279  1.00  0.00      A     
ATOM   3782  CE1 PHE A 235      -4.327  16.893  -6.729  1.00  0.00      A    C
ATOM   3783  HE1 PHE A 235      -4.421  17.416  -5.788  1.00  0.00      A     
ATOM   3784  CZ  PHE A 235      -5.357  17.124  -7.673  1.00  0.00      A    C
ATOM   3785  HZ  PHE A 235      -6.292  17.567  -7.364  1.00  0.00      A     
ATOM   3786  CD2 PHE A 235      -4.128  15.748  -9.259  1.00  0.00      A    C
ATOM   3787  HD2 PHE A 235      -4.016  15.306 -10.238  1.00  0.00      A     
ATOM   3788  CE2 PHE A 235      -5.258  16.516  -8.926  1.00  0.00      A    C
ATOM   3789  HE2 PHE A 235      -5.923  16.820  -9.720  1.00  0.00      A     
ATOM   3790  C   PHE A 235      -3.425  12.773  -6.967  1.00  0.00      A    C
ATOM   3791  O   PHE A 235      -4.044  13.140  -5.969  1.00  0.00      A    O
ATOM   3792  N   SER A 236      -3.922  11.848  -7.851  1.00  0.00      A    N
ATOM   3793  HN  SER A 236      -3.479  11.841  -8.744  1.00  0.00      A     
ATOM   3794  CA  SER A 236      -5.213  11.193  -7.621  1.00  0.00      A    C
ATOM   3795  HA  SER A 236      -6.015  11.915  -7.574  1.00  0.00      A     
ATOM   3796  CB  SER A 236      -5.661  10.097  -8.688  1.00  0.00      A    C
ATOM   3797  HB1 SER A 236      -4.853   9.334  -8.726  1.00  0.00      A     
ATOM   3798  HB2 SER A 236      -6.628   9.613  -8.435  1.00  0.00      A     
ATOM   3799  OG  SER A 236      -5.602  10.720  -9.965  1.00  0.00      A    O
ATOM   3800  HG1 SER A 236      -4.700  10.615 -10.277  1.00  0.00      A     
ATOM   3801  C   SER A 236      -5.378  10.443  -6.358  1.00  0.00      A    C
ATOM   3802  O   SER A 236      -6.376  10.656  -5.646  1.00  0.00      A    O
ATOM   3803  N   LEU A 237      -4.292   9.674  -5.993  1.00  0.00      A    N
ATOM   3804  HN  LEU A 237      -3.596   9.551  -6.697  1.00  0.00      A     
ATOM   3805  CA  LEU A 237      -4.259   8.997  -4.715  1.00  0.00      A    C
ATOM   3806  HA  LEU A 237      -5.075   8.295  -4.621  1.00  0.00      A     
ATOM   3807  CB  LEU A 237      -2.945   8.125  -4.747  1.00  0.00      A    C
ATOM   3808  HB1 LEU A 237      -2.969   7.346  -5.539  1.00  0.00      A     
ATOM   3809  HB2 LEU A 237      -2.053   8.742  -4.990  1.00  0.00      A     
ATOM   3810  CG  LEU A 237      -2.546   7.502  -3.445  1.00  0.00      A    C
ATOM   3811  HG  LEU A 237      -2.716   8.070  -2.505  1.00  0.00      A     
ATOM   3812  CD1 LEU A 237      -3.083   6.016  -3.223  1.00  0.00      A    C
ATOM   3813 HD11 LEU A 237      -3.058   5.856  -2.124  1.00  0.00      A     
ATOM   3814 HD12 LEU A 237      -4.172   6.035  -3.439  1.00  0.00      A     
ATOM   3815 HD13 LEU A 237      -2.549   5.323  -3.908  1.00  0.00      A     
ATOM   3816  CD2 LEU A 237      -1.043   7.327  -3.423  1.00  0.00      A    C
ATOM   3817 HD21 LEU A 237      -0.751   6.660  -4.262  1.00  0.00      A     
ATOM   3818 HD22 LEU A 237      -0.444   8.249  -3.578  1.00  0.00      A     
ATOM   3819 HD23 LEU A 237      -0.700   6.847  -2.481  1.00  0.00      A     
ATOM   3820  C   LEU A 237      -4.271   9.769  -3.485  1.00  0.00      A    C
ATOM   3821  O   LEU A 237      -5.077   9.485  -2.620  1.00  0.00      A    O
ATOM   3822  N   SER A 238      -3.551  10.892  -3.559  1.00  0.00      A    N
ATOM   3823  HN  SER A 238      -2.920  10.968  -4.328  1.00  0.00      A     
ATOM   3824  CA  SER A 238      -3.517  11.909  -2.538  1.00  0.00      A    C
ATOM   3825  HA  SER A 238      -3.260  11.474  -1.584  1.00  0.00      A     
ATOM   3826  CB  SER A 238      -2.340  12.865  -2.790  1.00  0.00      A    C
ATOM   3827  HB1 SER A 238      -1.506  12.147  -2.941  1.00  0.00      A     
ATOM   3828  HB2 SER A 238      -2.581  13.596  -3.590  1.00  0.00      A     
ATOM   3829  OG  SER A 238      -1.901  13.703  -1.735  1.00  0.00      A    O
ATOM   3830  HG1 SER A 238      -2.601  14.339  -1.570  1.00  0.00      A     
ATOM   3831  C   SER A 238      -4.835  12.764  -2.411  1.00  0.00      A    C
ATOM   3832  O   SER A 238      -5.396  13.085  -1.349  1.00  0.00      A    O
ATOM   3833  N   LEU A 239      -5.347  13.164  -3.591  1.00  0.00      A    N
ATOM   3834  HN  LEU A 239      -4.877  12.953  -4.444  1.00  0.00      A     
ATOM   3835  CA  LEU A 239      -6.698  13.816  -3.746  1.00  0.00      A    C
ATOM   3836  HA  LEU A 239      -6.518  14.656  -3.092  1.00  0.00      A     
ATOM   3837  CB  LEU A 239      -6.948  14.189  -5.183  1.00  0.00      A    C
ATOM   3838  HB1 LEU A 239      -6.121  14.905  -5.377  1.00  0.00      A     
ATOM   3839  HB2 LEU A 239      -6.809  13.287  -5.817  1.00  0.00      A     
ATOM   3840  CG  LEU A 239      -8.375  14.793  -5.596  1.00  0.00      A    C
ATOM   3841  HG  LEU A 239      -9.182  14.189  -5.127  1.00  0.00      A     
ATOM   3842  CD1 LEU A 239      -8.629  16.167  -4.938  1.00  0.00      A    C
ATOM   3843 HD11 LEU A 239      -9.700  16.412  -5.103  1.00  0.00      A     
ATOM   3844 HD12 LEU A 239      -8.412  16.174  -3.848  1.00  0.00      A     
ATOM   3845 HD13 LEU A 239      -8.101  16.950  -5.523  1.00  0.00      A     
ATOM   3846  CD2 LEU A 239      -8.618  14.773  -7.118  1.00  0.00      A    C
ATOM   3847 HD21 LEU A 239      -9.720  14.726  -7.251  1.00  0.00      A     
ATOM   3848 HD22 LEU A 239      -8.195  15.721  -7.513  1.00  0.00      A     
ATOM   3849 HD23 LEU A 239      -8.036  14.004  -7.668  1.00  0.00      A     
ATOM   3850  C   LEU A 239      -7.925  13.021  -3.145  1.00  0.00      A    C
ATOM   3851  O   LEU A 239      -8.780  13.726  -2.627  1.00  0.00      A    O
ATOM   3852  N   ALA A 240      -7.958  11.693  -3.338  1.00  0.00      A    N
ATOM   3853  HN  ALA A 240      -7.403  11.189  -3.995  1.00  0.00      A     
ATOM   3854  CA  ALA A 240      -8.953  10.827  -2.715  1.00  0.00      A    C
ATOM   3855  HA  ALA A 240      -9.956  11.166  -2.928  1.00  0.00      A     
ATOM   3856  CB  ALA A 240      -8.677   9.394  -3.064  1.00  0.00      A    C
ATOM   3857  HB1 ALA A 240      -9.492   8.827  -2.565  1.00  0.00      A     
ATOM   3858  HB2 ALA A 240      -8.995   9.272  -4.122  1.00  0.00      A     
ATOM   3859  HB3 ALA A 240      -7.700   9.004  -2.708  1.00  0.00      A     
ATOM   3860  C   ALA A 240      -8.754  10.904  -1.169  1.00  0.00      A    C
ATOM   3861  O   ALA A 240      -9.710  11.129  -0.441  1.00  0.00      A    O
ATOM   3862  N   PHE A 241      -7.584  10.793  -0.619  1.00  0.00      A    N
ATOM   3863  HN  PHE A 241      -6.774  10.510  -1.126  1.00  0.00      A     
ATOM   3864  CA  PHE A 241      -7.237  11.076   0.745  1.00  0.00      A    C
ATOM   3865  HA  PHE A 241      -7.742  10.334   1.345  1.00  0.00      A     
ATOM   3866  CB  PHE A 241      -5.701  10.862   0.853  1.00  0.00      A    C
ATOM   3867  HB1 PHE A 241      -5.213  11.380  -0.000  1.00  0.00      A     
ATOM   3868  HB2 PHE A 241      -5.303  11.285   1.800  1.00  0.00      A     
ATOM   3869  CG  PHE A 241      -5.334   9.389   0.825  1.00  0.00      A    C
ATOM   3870  CD1 PHE A 241      -6.284   8.343   0.945  1.00  0.00      A    C
ATOM   3871  HD1 PHE A 241      -7.348   8.507   1.033  1.00  0.00      A     
ATOM   3872  CE1 PHE A 241      -5.959   7.005   0.757  1.00  0.00      A    C
ATOM   3873  HE1 PHE A 241      -6.791   6.320   0.681  1.00  0.00      A     
ATOM   3874  CZ  PHE A 241      -4.617   6.666   0.699  1.00  0.00      A    C
ATOM   3875  HZ  PHE A 241      -4.251   5.668   0.505  1.00  0.00      A     
ATOM   3876  CD2 PHE A 241      -4.007   8.971   0.695  1.00  0.00      A    C
ATOM   3877  HD2 PHE A 241      -3.227   9.703   0.548  1.00  0.00      A     
ATOM   3878  CE2 PHE A 241      -3.633   7.635   0.552  1.00  0.00      A    C
ATOM   3879  HE2 PHE A 241      -2.606   7.319   0.436  1.00  0.00      A     
ATOM   3880  C   PHE A 241      -7.671  12.439   1.345  1.00  0.00      A    C
ATOM   3881  O   PHE A 241      -8.356  12.666   2.385  1.00  0.00      A    O
ATOM   3882  N   LEU A 242      -7.213  13.506   0.659  1.00  0.00      A    N
ATOM   3883  HN  LEU A 242      -6.732  13.261  -0.180  1.00  0.00      A     
ATOM   3884  CA  LEU A 242      -7.477  14.933   0.943  1.00  0.00      A    C
ATOM   3885  HA  LEU A 242      -6.982  15.206   1.864  1.00  0.00      A     
ATOM   3886  CB  LEU A 242      -6.687  15.626  -0.241  1.00  0.00      A    C
ATOM   3887  HB1 LEU A 242      -5.684  15.148  -0.274  1.00  0.00      A     
ATOM   3888  HB2 LEU A 242      -7.081  15.370  -1.247  1.00  0.00      A     
ATOM   3889  CG  LEU A 242      -6.664  17.207  -0.185  1.00  0.00      A    C
ATOM   3890  HG  LEU A 242      -7.706  17.589  -0.144  1.00  0.00      A     
ATOM   3891  CD1 LEU A 242      -5.920  17.666   1.126  1.00  0.00      A    C
ATOM   3892 HD11 LEU A 242      -5.738  18.742   0.917  1.00  0.00      A     
ATOM   3893 HD12 LEU A 242      -6.551  17.433   2.010  1.00  0.00      A     
ATOM   3894 HD13 LEU A 242      -4.954  17.118   1.165  1.00  0.00      A     
ATOM   3895  CD2 LEU A 242      -5.988  17.765  -1.416  1.00  0.00      A    C
ATOM   3896 HD21 LEU A 242      -4.909  17.517  -1.509  1.00  0.00      A     
ATOM   3897 HD22 LEU A 242      -6.445  17.389  -2.356  1.00  0.00      A     
ATOM   3898 HD23 LEU A 242      -6.070  18.870  -1.347  1.00  0.00      A     
ATOM   3899  C   LEU A 242      -8.918  15.256   1.016  1.00  0.00      A    C
ATOM   3900  O   LEU A 242      -9.379  15.786   2.038  1.00  0.00      A    O
ATOM   3901  N   GLY A 243      -9.764  14.813   0.024  1.00  0.00      A    N
ATOM   3902  HN  GLY A 243      -9.484  14.515  -0.885  1.00  0.00      A     
ATOM   3903  CA  GLY A 243     -11.269  14.893   0.131  1.00  0.00      A    C
ATOM   3904  HA1 GLY A 243     -11.743  14.547  -0.776  1.00  0.00      A     
ATOM   3905  HA2 GLY A 243     -11.504  15.936   0.283  1.00  0.00      A     
ATOM   3906  C   GLY A 243     -11.889  14.177   1.292  1.00  0.00      A    C
ATOM   3907  O   GLY A 243     -12.784  14.671   2.010  1.00  0.00      A    O
ATOM   3908  N   PHE A 244     -11.404  12.952   1.604  1.00  0.00      A    N
ATOM   3909  HN  PHE A 244     -10.732  12.505   1.018  1.00  0.00      A     
ATOM   3910  CA  PHE A 244     -11.770  12.185   2.805  1.00  0.00      A    C
ATOM   3911  HA  PHE A 244     -12.837  12.077   2.680  1.00  0.00      A     
ATOM   3912  CB  PHE A 244     -11.213  10.712   2.823  1.00  0.00      A    C
ATOM   3913  HB1 PHE A 244     -11.614  10.186   1.930  1.00  0.00      A     
ATOM   3914  HB2 PHE A 244     -10.115  10.756   2.658  1.00  0.00      A     
ATOM   3915  CG  PHE A 244     -11.249   9.908   4.146  1.00  0.00      A    C
ATOM   3916  CD1 PHE A 244     -10.219   9.945   5.116  1.00  0.00      A    C
ATOM   3917  HD1 PHE A 244      -9.310  10.509   4.972  1.00  0.00      A     
ATOM   3918  CE1 PHE A 244     -10.432   9.452   6.400  1.00  0.00      A    C
ATOM   3919  HE1 PHE A 244      -9.686   9.761   7.118  1.00  0.00      A     
ATOM   3920  CZ  PHE A 244     -11.636   8.840   6.773  1.00  0.00      A    C
ATOM   3921  HZ  PHE A 244     -11.893   8.533   7.776  1.00  0.00      A     
ATOM   3922  CD2 PHE A 244     -12.452   9.200   4.505  1.00  0.00      A    C
ATOM   3923  HD2 PHE A 244     -13.347   9.279   3.907  1.00  0.00      A     
ATOM   3924  CE2 PHE A 244     -12.668   8.748   5.843  1.00  0.00      A    C
ATOM   3925  HE2 PHE A 244     -13.566   8.213   6.116  1.00  0.00      A     
ATOM   3926  C   PHE A 244     -11.561  12.887   4.113  1.00  0.00      A    C
ATOM   3927  O   PHE A 244     -12.405  13.119   4.908  1.00  0.00      A    O
ATOM   3928  N   PHE A 245     -10.391  13.462   4.264  1.00  0.00      A    N
ATOM   3929  HN  PHE A 245      -9.749  13.283   3.522  1.00  0.00      A     
ATOM   3930  CA  PHE A 245     -10.053  14.096   5.540  1.00  0.00      A    C
ATOM   3931  HA  PHE A 245     -10.501  13.548   6.355  1.00  0.00      A     
ATOM   3932  CB  PHE A 245      -8.525  14.195   5.656  1.00  0.00      A    C
ATOM   3933  HB1 PHE A 245      -8.096  14.643   4.734  1.00  0.00      A     
ATOM   3934  HB2 PHE A 245      -8.248  14.871   6.492  1.00  0.00      A     
ATOM   3935  CG  PHE A 245      -7.807  12.917   5.993  1.00  0.00      A    C
ATOM   3936  CD1 PHE A 245      -7.980  12.312   7.251  1.00  0.00      A    C
ATOM   3937  HD1 PHE A 245      -8.734  12.753   7.886  1.00  0.00      A     
ATOM   3938  CE1 PHE A 245      -7.328  11.153   7.535  1.00  0.00      A    C
ATOM   3939  HE1 PHE A 245      -7.449  10.626   8.470  1.00  0.00      A     
ATOM   3940  CZ  PHE A 245      -6.425  10.560   6.616  1.00  0.00      A    C
ATOM   3941  HZ  PHE A 245      -5.876   9.692   6.947  1.00  0.00      A     
ATOM   3942  CD2 PHE A 245      -6.917  12.375   5.028  1.00  0.00      A    C
ATOM   3943  HD2 PHE A 245      -6.715  12.855   4.082  1.00  0.00      A     
ATOM   3944  CE2 PHE A 245      -6.268  11.144   5.337  1.00  0.00      A    C
ATOM   3945  HE2 PHE A 245      -5.644  10.678   4.589  1.00  0.00      A     
ATOM   3946  C   PHE A 245     -10.593  15.574   5.643  1.00  0.00      A    C
ATOM   3947  O   PHE A 245     -10.938  16.033   6.721  1.00  0.00      A    O
ATOM   3948  N   ILE A 246     -10.849  16.245   4.479  1.00  0.00      A    N
ATOM   3949  HN  ILE A 246     -10.465  15.949   3.608  1.00  0.00      A     
ATOM   3950  CA  ILE A 246     -11.732  17.395   4.378  1.00  0.00      A    C
ATOM   3951  HA  ILE A 246     -11.386  18.176   5.038  1.00  0.00      A     
ATOM   3952  CB  ILE A 246     -11.637  17.866   2.929  1.00  0.00      A    C
ATOM   3953  HB  ILE A 246     -11.754  17.001   2.242  1.00  0.00      A     
ATOM   3954  CG2 ILE A 246     -12.719  18.897   2.508  1.00  0.00      A    C
ATOM   3955 HG21 ILE A 246     -12.633  19.764   3.197  1.00  0.00      A     
ATOM   3956 HG22 ILE A 246     -12.497  19.263   1.483  1.00  0.00      A     
ATOM   3957 HG23 ILE A 246     -13.764  18.520   2.553  1.00  0.00      A     
ATOM   3958  CG1 ILE A 246     -10.227  18.575   2.760  1.00  0.00      A    C
ATOM   3959 HG11 ILE A 246     -10.478  19.563   3.202  1.00  0.00      A     
ATOM   3960 HG12 ILE A 246      -9.370  18.108   3.291  1.00  0.00      A     
ATOM   3961  CD  ILE A 246      -9.759  18.907   1.353  1.00  0.00      A    C
ATOM   3962  HD1 ILE A 246      -9.585  17.953   0.812  1.00  0.00      A     
ATOM   3963  HD2 ILE A 246     -10.486  19.578   0.849  1.00  0.00      A     
ATOM   3964  HD3 ILE A 246      -8.767  19.405   1.395  1.00  0.00      A     
ATOM   3965  C   ILE A 246     -13.170  17.106   4.934  1.00  0.00      A    C
ATOM   3966  O   ILE A 246     -13.742  17.829   5.766  1.00  0.00      A    O
ATOM   3967  N   GLY A 247     -13.852  15.980   4.469  1.00  0.00      A    N
ATOM   3968  HN  GLY A 247     -13.494  15.382   3.756  1.00  0.00      A     
ATOM   3969  CA  GLY A 247     -15.077  15.510   5.080  1.00  0.00      A    C
ATOM   3970  HA1 GLY A 247     -15.416  14.618   4.574  1.00  0.00      A     
ATOM   3971  HA2 GLY A 247     -15.826  16.278   4.954  1.00  0.00      A     
ATOM   3972  C   GLY A 247     -15.109  15.130   6.582  1.00  0.00      A    C
ATOM   3973  O   GLY A 247     -15.991  15.534   7.332  1.00  0.00      A    O
ATOM   3974  N   GLU A 248     -14.136  14.310   7.061  1.00  0.00      A    N
ATOM   3975  HN  GLU A 248     -13.467  13.837   6.494  1.00  0.00      A     
ATOM   3976  CA  GLU A 248     -14.094  14.050   8.516  1.00  0.00      A    C
ATOM   3977  HA  GLU A 248     -15.017  13.543   8.755  1.00  0.00      A     
ATOM   3978  CB  GLU A 248     -13.035  12.970   8.864  1.00  0.00      A    C
ATOM   3979  HB1 GLU A 248     -12.136  13.441   8.414  1.00  0.00      A     
ATOM   3980  HB2 GLU A 248     -12.994  12.712   9.944  1.00  0.00      A     
ATOM   3981  CG  GLU A 248     -13.263  11.681   8.135  1.00  0.00      A    C
ATOM   3982  HG1 GLU A 248     -13.239  11.867   7.040  1.00  0.00      A     
ATOM   3983  HG2 GLU A 248     -12.444  11.002   8.456  1.00  0.00      A     
ATOM   3984  CD  GLU A 248     -14.624  11.055   8.452  1.00  0.00      A    C
ATOM   3985  OE1 GLU A 248     -15.635  11.366   7.754  1.00  0.00      A    O
ATOM   3986  OE2 GLU A 248     -14.714  10.291   9.449  1.00  0.00      A    O
ATOM   3987  C   GLU A 248     -13.936  15.243   9.402  1.00  0.00      A    C
ATOM   3988  O   GLU A 248     -14.541  15.398  10.499  1.00  0.00      A    O
ATOM   3989  N   ARG A 249     -12.924  16.109   9.028  1.00  0.00      A    N
ATOM   3990  HN  ARG A 249     -12.480  16.178   8.138  1.00  0.00      A     
ATOM   3991  CA  ARG A 249     -12.621  17.175   9.948  1.00  0.00      A    C
ATOM   3992  HA  ARG A 249     -12.640  16.804  10.962  1.00  0.00      A     
ATOM   3993  CB  ARG A 249     -11.127  17.566   9.656  1.00  0.00      A    C
ATOM   3994  HB1 ARG A 249     -11.062  18.037   8.652  1.00  0.00      A     
ATOM   3995  HB2 ARG A 249     -10.765  18.275  10.431  1.00  0.00      A     
ATOM   3996  CG  ARG A 249     -10.139  16.386   9.752  1.00  0.00      A    C
ATOM   3997  HG1 ARG A 249     -10.453  15.673   8.960  1.00  0.00      A     
ATOM   3998  HG2 ARG A 249      -9.156  16.760   9.392  1.00  0.00      A     
ATOM   3999  CD  ARG A 249     -10.043  15.716  11.140  1.00  0.00      A    C
ATOM   4000  HD1 ARG A 249      -9.642  16.508  11.809  1.00  0.00      A     
ATOM   4001  HD2 ARG A 249     -11.040  15.319  11.427  1.00  0.00      A     
ATOM   4002  NE  ARG A 249      -9.007  14.641  11.017  1.00  0.00      A    N
ATOM   4003  HE  ARG A 249      -8.294  14.719  10.320  1.00  0.00      A     
ATOM   4004  CZ  ARG A 249      -9.220  13.329  11.295  1.00  0.00      A    C
ATOM   4005  NH1 ARG A 249      -8.318  12.466  10.933  1.00  0.00      A    N
ATOM   4006 HH11 ARG A 249      -8.487  11.485  11.027  1.00  0.00      A     
ATOM   4007 HH12 ARG A 249      -7.366  12.772  10.971  1.00  0.00      A     
ATOM   4008  NH2 ARG A 249     -10.179  12.863  12.015  1.00  0.00      A    N
ATOM   4009 HH21 ARG A 249     -10.773  13.488  12.521  1.00  0.00      A     
ATOM   4010 HH22 ARG A 249     -10.195  11.949  12.421  1.00  0.00      A     
ATOM   4011  C   ARG A 249     -13.527  18.440   9.929  1.00  0.00      A    C
ATOM   4012  O   ARG A 249     -13.573  19.131  10.961  1.00  0.00      A    O
ATOM   4013  N   LEU A 250     -14.217  18.645   8.829  1.00  0.00      A    N
ATOM   4014  HN  LEU A 250     -14.175  18.077   8.010  1.00  0.00      A     
ATOM   4015  CA  LEU A 250     -15.225  19.731   8.823  1.00  0.00      A    C
ATOM   4016  HA  LEU A 250     -14.887  20.488   9.514  1.00  0.00      A     
ATOM   4017  CB  LEU A 250     -15.299  20.327   7.413  1.00  0.00      A    C
ATOM   4018  HB1 LEU A 250     -15.417  19.511   6.668  1.00  0.00      A     
ATOM   4019  HB2 LEU A 250     -16.224  20.941   7.422  1.00  0.00      A     
ATOM   4020  CG  LEU A 250     -14.067  21.103   6.933  1.00  0.00      A    C
ATOM   4021  HG  LEU A 250     -13.145  20.543   7.199  1.00  0.00      A     
ATOM   4022  CD1 LEU A 250     -14.243  21.429   5.509  1.00  0.00      A    C
ATOM   4023 HD11 LEU A 250     -14.325  20.510   4.890  1.00  0.00      A     
ATOM   4024 HD12 LEU A 250     -15.109  22.095   5.305  1.00  0.00      A     
ATOM   4025 HD13 LEU A 250     -13.281  21.929   5.268  1.00  0.00      A     
ATOM   4026  CD2 LEU A 250     -13.805  22.314   7.890  1.00  0.00      A    C
ATOM   4027 HD21 LEU A 250     -12.812  22.781   7.716  1.00  0.00      A     
ATOM   4028 HD22 LEU A 250     -14.606  23.041   7.635  1.00  0.00      A     
ATOM   4029 HD23 LEU A 250     -13.804  21.957   8.941  1.00  0.00      A     
ATOM   4030  C   LEU A 250     -16.579  19.198   9.361  1.00  0.00      A    C
ATOM   4031  O   LEU A 250     -17.617  19.879   9.154  1.00  0.00      A    O
ATOM   4032  N   ASP A 251     -16.649  17.984   9.999  1.00  0.00      A    N
ATOM   4033  HN  ASP A 251     -15.876  17.356   9.961  1.00  0.00      A     
ATOM   4034  CA  ASP A 251     -17.818  17.548  10.744  1.00  0.00      A    C
ATOM   4035  HA  ASP A 251     -17.432  16.746  11.356  1.00  0.00      A     
ATOM   4036  CB  ASP A 251     -18.308  18.634  11.748  1.00  0.00      A    C
ATOM   4037  HB1 ASP A 251     -17.493  19.223  12.219  1.00  0.00      A     
ATOM   4038  HB2 ASP A 251     -18.941  19.376  11.216  1.00  0.00      A     
ATOM   4039  CG  ASP A 251     -19.027  18.002  12.970  1.00  0.00      A    C
ATOM   4040  OD1 ASP A 251     -18.755  16.810  13.258  1.00  0.00      A    O
ATOM   4041  OD2 ASP A 251     -19.666  18.772  13.734  1.00  0.00      A    O
ATOM   4042  C   ASP A 251     -18.830  16.925   9.843  1.00  0.00      A    C
ATOM   4043  O   ASP A 251     -20.061  17.081  10.078  1.00  0.00      A    O
ATOM   4044  N   ALA A 252     -18.444  16.417   8.638  1.00  0.00      A    N
ATOM   4045  HN  ALA A 252     -17.484  16.301   8.396  1.00  0.00      A     
ATOM   4046  CA  ALA A 252     -19.426  16.039   7.683  1.00  0.00      A    C
ATOM   4047  HA  ALA A 252     -20.417  15.992   8.110  1.00  0.00      A     
ATOM   4048  CB  ALA A 252     -19.527  17.007   6.418  1.00  0.00      A    C
ATOM   4049  HB1 ALA A 252     -18.500  17.128   6.011  1.00  0.00      A     
ATOM   4050  HB2 ALA A 252     -20.262  16.618   5.681  1.00  0.00      A     
ATOM   4051  HB3 ALA A 252     -19.934  18.011   6.662  1.00  0.00      A     
ATOM   4052  C   ALA A 252     -19.101  14.605   7.277  1.00  0.00      A    C
ATOM   4053  O   ALA A 252     -19.158  13.747   8.164  1.00  0.00      A    O
ATOM   4054  N   SER A 253     -18.755  14.260   6.024  1.00  0.00      A    N
ATOM   4055  HN  SER A 253     -18.827  14.749   5.158  1.00  0.00      A     
ATOM   4056  CA  SER A 253     -18.334  12.875   5.844  1.00  0.00      A    C
ATOM   4057  HA  SER A 253     -17.918  12.458   6.749  1.00  0.00      A     
ATOM   4058  CB  SER A 253     -19.508  11.965   5.460  1.00  0.00      A    C
ATOM   4059  HB1 SER A 253     -20.162  11.945   6.358  1.00  0.00      A     
ATOM   4060  HB2 SER A 253     -20.058  12.360   4.580  1.00  0.00      A     
ATOM   4061  OG  SER A 253     -19.165  10.609   5.073  1.00  0.00      A    O
ATOM   4062  HG1 SER A 253     -18.435  10.261   5.591  1.00  0.00      A     
ATOM   4063  C   SER A 253     -17.309  12.790   4.795  1.00  0.00      A    C
ATOM   4064  O   SER A 253     -17.496  13.315   3.667  1.00  0.00      A    O
ATOM   4065  N   GLY A 254     -16.196  12.145   5.148  1.00  0.00      A    N
ATOM   4066  HN  GLY A 254     -16.026  11.923   6.105  1.00  0.00      A     
ATOM   4067  CA  GLY A 254     -15.086  11.832   4.193  1.00  0.00      A    C
ATOM   4068  HA1 GLY A 254     -14.289  11.443   4.809  1.00  0.00      A     
ATOM   4069  HA2 GLY A 254     -14.576  12.707   3.818  1.00  0.00      A     
ATOM   4070  C   GLY A 254     -15.361  11.010   2.986  1.00  0.00      A    C
ATOM   4071  O   GLY A 254     -14.872  11.230   1.856  1.00  0.00      A    O
ATOM   4072  N   TYR A 255     -16.169   9.984   3.226  1.00  0.00      A    N
ATOM   4073  HN  TYR A 255     -16.594   9.836   4.116  1.00  0.00      A     
ATOM   4074  CA  TYR A 255     -16.490   8.987   2.163  1.00  0.00      A    C
ATOM   4075  HA  TYR A 255     -15.512   8.731   1.784  1.00  0.00      A     
ATOM   4076  CB  TYR A 255     -17.231   7.746   2.766  1.00  0.00      A    C
ATOM   4077  HB1 TYR A 255     -18.116   8.124   3.321  1.00  0.00      A     
ATOM   4078  HB2 TYR A 255     -17.601   7.147   1.907  1.00  0.00      A     
ATOM   4079  CG  TYR A 255     -16.196   6.917   3.503  1.00  0.00      A    C
ATOM   4080  CD1 TYR A 255     -15.048   6.239   2.885  1.00  0.00      A    C
ATOM   4081  HD1 TYR A 255     -14.898   6.286   1.817  1.00  0.00      A     
ATOM   4082  CE1 TYR A 255     -14.126   5.496   3.683  1.00  0.00      A    C
ATOM   4083  HE1 TYR A 255     -13.261   5.013   3.252  1.00  0.00      A     
ATOM   4084  CZ  TYR A 255     -14.247   5.568   5.112  1.00  0.00      A    C
ATOM   4085  OH  TYR A 255     -13.362   4.911   6.024  1.00  0.00      A    O
ATOM   4086  HH  TYR A 255     -12.587   4.663   5.513  1.00  0.00      A     
ATOM   4087  CD2 TYR A 255     -16.301   6.868   4.898  1.00  0.00      A    C
ATOM   4088  HD2 TYR A 255     -17.155   7.322   5.377  1.00  0.00      A     
ATOM   4089  CE2 TYR A 255     -15.287   6.281   5.656  1.00  0.00      A    C
ATOM   4090  HE2 TYR A 255     -15.558   6.164   6.695  1.00  0.00      A     
ATOM   4091  C   TYR A 255     -17.316   9.647   1.111  1.00  0.00      A    C
ATOM   4092  O   TYR A 255     -17.087   9.494  -0.093  1.00  0.00      A    O
ATOM   4093  N   LEU A 256     -18.310  10.433   1.580  1.00  0.00      A    N
ATOM   4094  HN  LEU A 256     -18.523  10.476   2.553  1.00  0.00      A     
ATOM   4095  CA  LEU A 256     -19.152  11.256   0.719  1.00  0.00      A    C
ATOM   4096  HA  LEU A 256     -19.604  10.587   0.002  1.00  0.00      A     
ATOM   4097  CB  LEU A 256     -20.409  11.740   1.545  1.00  0.00      A    C
ATOM   4098  HB1 LEU A 256     -21.002  10.983   2.100  1.00  0.00      A     
ATOM   4099  HB2 LEU A 256     -20.057  12.426   2.345  1.00  0.00      A     
ATOM   4100  CG  LEU A 256     -21.492  12.520   0.723  1.00  0.00      A    C
ATOM   4101  HG  LEU A 256     -21.025  13.436   0.301  1.00  0.00      A     
ATOM   4102  CD1 LEU A 256     -22.066  11.715  -0.422  1.00  0.00      A    C
ATOM   4103 HD11 LEU A 256     -22.859  12.183  -1.043  1.00  0.00      A     
ATOM   4104 HD12 LEU A 256     -21.251  11.587  -1.166  1.00  0.00      A     
ATOM   4105 HD13 LEU A 256     -22.577  10.764  -0.162  1.00  0.00      A     
ATOM   4106  CD2 LEU A 256     -22.718  12.958   1.585  1.00  0.00      A    C
ATOM   4107 HD21 LEU A 256     -23.342  13.640   0.969  1.00  0.00      A     
ATOM   4108 HD22 LEU A 256     -23.354  12.095   1.877  1.00  0.00      A     
ATOM   4109 HD23 LEU A 256     -22.430  13.478   2.524  1.00  0.00      A     
ATOM   4110  C   LEU A 256     -18.412  12.423  -0.065  1.00  0.00      A    C
ATOM   4111  O   LEU A 256     -18.630  12.585  -1.210  1.00  0.00      A    O
ATOM   4112  N   VAL A 257     -17.448  13.172   0.543  1.00  0.00      A    N
ATOM   4113  HN  VAL A 257     -17.415  13.173   1.540  1.00  0.00      A     
ATOM   4114  CA  VAL A 257     -16.555  14.039  -0.274  1.00  0.00      A    C
ATOM   4115  HA  VAL A 257     -17.091  14.705  -0.934  1.00  0.00      A     
ATOM   4116  CB  VAL A 257     -15.649  14.956   0.704  1.00  0.00      A    C
ATOM   4117  HB  VAL A 257     -14.980  14.306   1.307  1.00  0.00      A     
ATOM   4118  CG1 VAL A 257     -14.758  15.874  -0.127  1.00  0.00      A    C
ATOM   4119 HG11 VAL A 257     -15.302  16.352  -0.970  1.00  0.00      A     
ATOM   4120 HG12 VAL A 257     -14.419  16.650   0.592  1.00  0.00      A     
ATOM   4121 HG13 VAL A 257     -13.953  15.295  -0.627  1.00  0.00      A     
ATOM   4122  CG2 VAL A 257     -16.644  15.810   1.431  1.00  0.00      A    C
ATOM   4123 HG21 VAL A 257     -17.159  15.144   2.156  1.00  0.00      A     
ATOM   4124 HG22 VAL A 257     -16.173  16.721   1.857  1.00  0.00      A     
ATOM   4125 HG23 VAL A 257     -17.462  16.247   0.820  1.00  0.00      A     
ATOM   4126  C   VAL A 257     -15.740  13.320  -1.326  1.00  0.00      A    C
ATOM   4127  O   VAL A 257     -15.737  13.782  -2.483  1.00  0.00      A    O
ATOM   4128  N   ALA A 258     -15.056  12.231  -0.958  1.00  0.00      A    N
ATOM   4129  HN  ALA A 258     -15.078  11.934  -0.006  1.00  0.00      A     
ATOM   4130  CA  ALA A 258     -14.216  11.552  -1.908  1.00  0.00      A    C
ATOM   4131  HA  ALA A 258     -13.448  12.223  -2.262  1.00  0.00      A     
ATOM   4132  CB  ALA A 258     -13.464  10.454  -1.134  1.00  0.00      A    C
ATOM   4133  HB1 ALA A 258     -12.581  10.102  -1.710  1.00  0.00      A     
ATOM   4134  HB2 ALA A 258     -13.161  10.886  -0.156  1.00  0.00      A     
ATOM   4135  HB3 ALA A 258     -14.109   9.581  -0.901  1.00  0.00      A     
ATOM   4136  C   ALA A 258     -14.909  11.010  -3.110  1.00  0.00      A    C
ATOM   4137  O   ALA A 258     -14.418  11.092  -4.211  1.00  0.00      A    O
ATOM   4138  N   THR A 259     -16.112  10.431  -2.838  1.00  0.00      A    N
ATOM   4139  HN  THR A 259     -16.281  10.260  -1.870  1.00  0.00      A     
ATOM   4140  CA  THR A 259     -17.021  10.061  -3.917  1.00  0.00      A    C
ATOM   4141  HA  THR A 259     -16.551   9.248  -4.451  1.00  0.00      A     
ATOM   4142  CB  THR A 259     -18.269   9.432  -3.455  1.00  0.00      A    C
ATOM   4143  HB  THR A 259     -18.889  10.194  -2.936  1.00  0.00      A     
ATOM   4144  OG1 THR A 259     -17.950   8.354  -2.593  1.00  0.00      A    O
ATOM   4145  HG1 THR A 259     -17.579   8.662  -1.762  1.00  0.00      A     
ATOM   4146  CG2 THR A 259     -19.076   8.961  -4.653  1.00  0.00      A    C
ATOM   4147 HG21 THR A 259     -20.020   8.426  -4.419  1.00  0.00      A     
ATOM   4148 HG22 THR A 259     -19.443   9.705  -5.392  1.00  0.00      A     
ATOM   4149 HG23 THR A 259     -18.361   8.253  -5.124  1.00  0.00      A     
ATOM   4150  C   THR A 259     -17.364  11.237  -4.856  1.00  0.00      A    C
ATOM   4151  O   THR A 259     -17.194  11.047  -6.082  1.00  0.00      A    O
ATOM   4152  N   VAL A 260     -17.830  12.418  -4.341  1.00  0.00      A    N
ATOM   4153  HN  VAL A 260     -17.912  12.583  -3.361  1.00  0.00      A     
ATOM   4154  CA  VAL A 260     -18.335  13.524  -5.128  1.00  0.00      A    C
ATOM   4155  HA  VAL A 260     -18.917  13.094  -5.930  1.00  0.00      A     
ATOM   4156  CB  VAL A 260     -19.219  14.489  -4.386  1.00  0.00      A    C
ATOM   4157  HB  VAL A 260     -18.743  15.054  -3.557  1.00  0.00      A     
ATOM   4158  CG1 VAL A 260     -19.783  15.605  -5.362  1.00  0.00      A    C
ATOM   4159 HG11 VAL A 260     -20.480  15.226  -6.140  1.00  0.00      A     
ATOM   4160 HG12 VAL A 260     -20.382  16.394  -4.858  1.00  0.00      A     
ATOM   4161 HG13 VAL A 260     -18.938  16.168  -5.813  1.00  0.00      A     
ATOM   4162  CG2 VAL A 260     -20.464  13.692  -3.822  1.00  0.00      A    C
ATOM   4163 HG21 VAL A 260     -21.128  13.267  -4.605  1.00  0.00      A     
ATOM   4164 HG22 VAL A 260     -20.071  12.866  -3.190  1.00  0.00      A     
ATOM   4165 HG23 VAL A 260     -21.035  14.323  -3.108  1.00  0.00      A     
ATOM   4166  C   VAL A 260     -17.168  14.299  -5.862  1.00  0.00      A    C
ATOM   4167  O   VAL A 260     -17.226  14.810  -6.939  1.00  0.00      A    O
ATOM   4168  N   THR A 261     -15.999  14.288  -5.253  1.00  0.00      A    N
ATOM   4169  HN  THR A 261     -15.956  14.126  -4.270  1.00  0.00      A     
ATOM   4170  CA  THR A 261     -14.803  14.707  -5.860  1.00  0.00      A    C
ATOM   4171  HA  THR A 261     -14.813  15.739  -6.179  1.00  0.00      A     
ATOM   4172  CB  THR A 261     -13.646  14.569  -4.898  1.00  0.00      A    C
ATOM   4173  HB  THR A 261     -13.446  13.509  -4.635  1.00  0.00      A     
ATOM   4174  OG1 THR A 261     -13.925  15.383  -3.752  1.00  0.00      A    O
ATOM   4175  HG1 THR A 261     -14.696  14.989  -3.337  1.00  0.00      A     
ATOM   4176  CG2 THR A 261     -12.293  15.081  -5.458  1.00  0.00      A    C
ATOM   4177 HG21 THR A 261     -12.352  16.120  -5.847  1.00  0.00      A     
ATOM   4178 HG22 THR A 261     -11.521  14.899  -4.679  1.00  0.00      A     
ATOM   4179 HG23 THR A 261     -11.929  14.426  -6.278  1.00  0.00      A     
ATOM   4180  C   THR A 261     -14.437  13.881  -7.086  1.00  0.00      A    C
ATOM   4181  O   THR A 261     -13.994  14.370  -8.106  1.00  0.00      A    O
ATOM   4182  N   GLY A 262     -14.622  12.512  -6.971  1.00  0.00      A    N
ATOM   4183  HN  GLY A 262     -14.949  12.061  -6.144  1.00  0.00      A     
ATOM   4184  CA  GLY A 262     -14.281  11.650  -8.128  1.00  0.00      A    C
ATOM   4185  HA1 GLY A 262     -14.269  10.595  -7.894  1.00  0.00      A     
ATOM   4186  HA2 GLY A 262     -13.264  11.962  -8.313  1.00  0.00      A     
ATOM   4187  C   GLY A 262     -15.156  11.887  -9.289  1.00  0.00      A    C
ATOM   4188  O   GLY A 262     -14.776  11.782 -10.463  1.00  0.00      A    O
ATOM   4189  N   ILE A 263     -16.384  12.205  -9.125  1.00  0.00      A    N
ATOM   4190  HN  ILE A 263     -16.741  12.031  -8.211  1.00  0.00      A     
ATOM   4191  CA  ILE A 263     -17.390  12.595 -10.100  1.00  0.00      A    C
ATOM   4192  HA  ILE A 263     -17.560  11.721 -10.712  1.00  0.00      A     
ATOM   4193  CB  ILE A 263     -18.681  13.129  -9.443  1.00  0.00      A    C
ATOM   4194  HB  ILE A 263     -18.454  13.979  -8.765  1.00  0.00      A     
ATOM   4195  CG2 ILE A 263     -19.670  13.569 -10.448  1.00  0.00      A    C
ATOM   4196 HG21 ILE A 263     -20.490  13.959  -9.808  1.00  0.00      A     
ATOM   4197 HG22 ILE A 263     -19.410  14.435 -11.093  1.00  0.00      A     
ATOM   4198 HG23 ILE A 263     -20.141  12.772 -11.063  1.00  0.00      A     
ATOM   4199  CG1 ILE A 263     -19.315  11.904  -8.615  1.00  0.00      A    C
ATOM   4200 HG11 ILE A 263     -19.501  11.123  -9.383  1.00  0.00      A     
ATOM   4201 HG12 ILE A 263     -18.645  11.653  -7.765  1.00  0.00      A     
ATOM   4202  CD  ILE A 263     -20.678  12.323  -7.989  1.00  0.00      A    C
ATOM   4203  HD1 ILE A 263     -21.403  12.410  -8.826  1.00  0.00      A     
ATOM   4204  HD2 ILE A 263     -20.909  11.584  -7.191  1.00  0.00      A     
ATOM   4205  HD3 ILE A 263     -20.580  13.281  -7.435  1.00  0.00      A     
ATOM   4206  C   ILE A 263     -16.963  13.739 -11.046  1.00  0.00      A    C
ATOM   4207  O   ILE A 263     -17.067  13.718 -12.214  1.00  0.00      A    O
ATOM   4208  N   VAL A 264     -16.268  14.704 -10.460  1.00  0.00      A    N
ATOM   4209  HN  VAL A 264     -16.230  14.842  -9.473  1.00  0.00      A     
ATOM   4210  CA  VAL A 264     -15.620  15.811 -11.236  1.00  0.00      A    C
ATOM   4211  HA  VAL A 264     -16.337  16.299 -11.879  1.00  0.00      A     
ATOM   4212  CB  VAL A 264     -15.069  16.878 -10.320  1.00  0.00      A    C
ATOM   4213  HB  VAL A 264     -14.229  16.500  -9.698  1.00  0.00      A     
ATOM   4214  CG1 VAL A 264     -14.580  18.141 -11.169  1.00  0.00      A    C
ATOM   4215 HG11 VAL A 264     -13.696  17.878 -11.789  1.00  0.00      A     
ATOM   4216 HG12 VAL A 264     -15.409  18.520 -11.805  1.00  0.00      A     
ATOM   4217 HG13 VAL A 264     -14.254  18.891 -10.417  1.00  0.00      A     
ATOM   4218  CG2 VAL A 264     -16.185  17.303  -9.338  1.00  0.00      A    C
ATOM   4219 HG21 VAL A 264     -15.757  17.546  -8.342  1.00  0.00      A     
ATOM   4220 HG22 VAL A 264     -16.655  18.218  -9.758  1.00  0.00      A     
ATOM   4221 HG23 VAL A 264     -17.014  16.568  -9.254  1.00  0.00      A     
ATOM   4222  C   VAL A 264     -14.569  15.342 -12.160  1.00  0.00      A    C
ATOM   4223  O   VAL A 264     -14.482  15.834 -13.279  1.00  0.00      A    O
ATOM   4224  N   LEU A 265     -13.697  14.412 -11.675  1.00  0.00      A    N
ATOM   4225  HN  LEU A 265     -13.879  14.057 -10.761  1.00  0.00      A     
ATOM   4226  CA  LEU A 265     -12.627  13.859 -12.447  1.00  0.00      A    C
ATOM   4227  HA  LEU A 265     -12.218  14.617 -13.099  1.00  0.00      A     
ATOM   4228  CB  LEU A 265     -11.426  13.334 -11.483  1.00  0.00      A    C
ATOM   4229  HB1 LEU A 265     -11.846  12.656 -10.709  1.00  0.00      A     
ATOM   4230  HB2 LEU A 265     -10.750  12.707 -12.103  1.00  0.00      A     
ATOM   4231  CG  LEU A 265     -10.520  14.413 -10.874  1.00  0.00      A    C
ATOM   4232  HG  LEU A 265      -9.535  13.944 -10.663  1.00  0.00      A     
ATOM   4233  CD1 LEU A 265     -10.232  15.592 -11.788  1.00  0.00      A    C
ATOM   4234 HD11 LEU A 265      -9.367  16.149 -11.370  1.00  0.00      A     
ATOM   4235 HD12 LEU A 265      -9.922  15.097 -12.733  1.00  0.00      A     
ATOM   4236 HD13 LEU A 265     -11.094  16.283 -11.908  1.00  0.00      A     
ATOM   4237  CD2 LEU A 265     -11.117  14.849  -9.613  1.00  0.00      A    C
ATOM   4238 HD21 LEU A 265     -12.098  15.357  -9.722  1.00  0.00      A     
ATOM   4239 HD22 LEU A 265     -11.210  14.013  -8.887  1.00  0.00      A     
ATOM   4240 HD23 LEU A 265     -10.513  15.622  -9.091  1.00  0.00      A     
ATOM   4241  C   LEU A 265     -13.073  12.810 -13.438  1.00  0.00      A    C
ATOM   4242  O   LEU A 265     -12.417  12.517 -14.401  1.00  0.00      A    O
ATOM   4243  N   GLY A 266     -14.251  12.221 -13.122  1.00  0.00      A    N
ATOM   4244  HN  GLY A 266     -14.602  12.309 -12.193  1.00  0.00      A     
ATOM   4245  CA  GLY A 266     -15.010  11.351 -13.987  1.00  0.00      A    C
ATOM   4246  HA1 GLY A 266     -15.825  10.917 -13.426  1.00  0.00      A     
ATOM   4247  HA2 GLY A 266     -14.309  10.620 -14.361  1.00  0.00      A     
ATOM   4248  C   GLY A 266     -15.630  12.144 -15.080  1.00  0.00      A    C
ATOM   4249  O   GLY A 266     -15.630  11.749 -16.225  1.00  0.00      A    O
ATOM   4250  N   ASN A 267     -16.230  13.259 -14.798  1.00  0.00      A    N
ATOM   4251  HN  ASN A 267     -16.367  13.587 -13.867  1.00  0.00      A     
ATOM   4252  CA  ASN A 267     -16.770  14.176 -15.753  1.00  0.00      A    C
ATOM   4253  HA  ASN A 267     -17.363  13.467 -16.311  1.00  0.00      A     
ATOM   4254  CB  ASN A 267     -17.648  15.311 -15.085  1.00  0.00      A    C
ATOM   4255  HB1 ASN A 267     -18.281  14.869 -14.286  1.00  0.00      A     
ATOM   4256  HB2 ASN A 267     -16.994  16.060 -14.591  1.00  0.00      A     
ATOM   4257  CG  ASN A 267     -18.496  15.955 -16.113  1.00  0.00      A    C
ATOM   4258  OD1 ASN A 267     -18.321  17.076 -16.604  1.00  0.00      A    O
ATOM   4259  ND2 ASN A 267     -19.474  15.172 -16.615  1.00  0.00      A    N
ATOM   4260 HD21 ASN A 267     -19.928  15.506 -17.441  1.00  0.00      A     
ATOM   4261 HD22 ASN A 267     -19.680  14.252 -16.282  1.00  0.00      A     
ATOM   4262  C   ASN A 267     -15.831  14.853 -16.753  1.00  0.00      A    C
ATOM   4263  O   ASN A 267     -15.994  14.972 -17.982  1.00  0.00      A    O
ATOM   4264  N   TYR A 268     -14.588  15.188 -16.235  1.00  0.00      A    N
ATOM   4265  HN  TYR A 268     -14.467  15.121 -15.248  1.00  0.00      A     
ATOM   4266  CA  TYR A 268     -13.349  15.642 -16.921  1.00  0.00      A    C
ATOM   4267  HA  TYR A 268     -13.700  16.579 -17.326  1.00  0.00      A     
ATOM   4268  CB  TYR A 268     -12.199  16.141 -15.932  1.00  0.00      A    C
ATOM   4269  HB1 TYR A 268     -12.678  17.015 -15.440  1.00  0.00      A     
ATOM   4270  HB2 TYR A 268     -11.950  15.327 -15.218  1.00  0.00      A     
ATOM   4271  CG  TYR A 268     -10.835  16.599 -16.546  1.00  0.00      A    C
ATOM   4272  CD1 TYR A 268      -9.659  15.982 -16.109  1.00  0.00      A    C
ATOM   4273  HD1 TYR A 268      -9.690  15.398 -15.201  1.00  0.00      A     
ATOM   4274  CE1 TYR A 268      -8.466  16.160 -16.841  1.00  0.00      A    C
ATOM   4275  HE1 TYR A 268      -7.578  15.557 -16.722  1.00  0.00      A     
ATOM   4276  CZ  TYR A 268      -8.424  16.981 -18.008  1.00  0.00      A    C
ATOM   4277  OH  TYR A 268      -7.196  17.137 -18.706  1.00  0.00      A    O
ATOM   4278  HH  TYR A 268      -6.495  16.872 -18.106  1.00  0.00      A     
ATOM   4279  CD2 TYR A 268     -10.746  17.446 -17.605  1.00  0.00      A    C
ATOM   4280  HD2 TYR A 268     -11.622  18.046 -17.805  1.00  0.00      A     
ATOM   4281  CE2 TYR A 268      -9.552  17.714 -18.295  1.00  0.00      A    C
ATOM   4282  HE2 TYR A 268      -9.493  18.317 -19.188  1.00  0.00      A     
ATOM   4283  C   TYR A 268     -12.947  14.744 -18.068  1.00  0.00      A    C
ATOM   4284  O   TYR A 268     -12.337  15.193 -19.026  1.00  0.00      A    O
ATOM   4285  N   LYS A 269     -13.203  13.437 -18.088  1.00  0.00      A    N
ATOM   4286  HN  LYS A 269     -13.515  13.122 -17.195  1.00  0.00      A     
ATOM   4287  CA  LYS A 269     -12.910  12.415 -19.086  1.00  0.00      A    C
ATOM   4288  HA  LYS A 269     -11.836  12.393 -19.195  1.00  0.00      A     
ATOM   4289  CB  LYS A 269     -13.474  11.001 -18.696  1.00  0.00      A    C
ATOM   4290  HB1 LYS A 269     -14.572  11.160 -18.633  1.00  0.00      A     
ATOM   4291  HB2 LYS A 269     -13.279  10.292 -19.529  1.00  0.00      A     
ATOM   4292  CG  LYS A 269     -12.866  10.620 -17.326  1.00  0.00      A    C
ATOM   4293  HG1 LYS A 269     -11.761  10.664 -17.431  1.00  0.00      A     
ATOM   4294  HG2 LYS A 269     -13.135  11.346 -16.529  1.00  0.00      A     
ATOM   4295  CD  LYS A 269     -13.297   9.178 -16.878  1.00  0.00      A    C
ATOM   4296  HD1 LYS A 269     -13.167   9.096 -15.777  1.00  0.00      A     
ATOM   4297  HD2 LYS A 269     -14.374   9.032 -17.103  1.00  0.00      A     
ATOM   4298  CE  LYS A 269     -12.402   8.134 -17.512  1.00  0.00      A    C
ATOM   4299  HE1 LYS A 269     -12.459   8.283 -18.611  1.00  0.00      A     
ATOM   4300  HE2 LYS A 269     -11.364   8.289 -17.147  1.00  0.00      A     
ATOM   4301  NZ  LYS A 269     -12.895   6.699 -17.265  1.00  0.00      A    N
ATOM   4302  HZ1 LYS A 269     -12.433   6.128 -18.001  1.00  0.00      A     
ATOM   4303  HZ2 LYS A 269     -12.524   6.490 -16.316  1.00  0.00      A     
ATOM   4304  HZ3 LYS A 269     -13.929   6.685 -17.384  1.00  0.00      A     
ATOM   4305  C   LYS A 269     -13.555  12.820 -20.386  1.00  0.00      A    C
ATOM   4306  O   LYS A 269     -12.877  12.843 -21.400  1.00  0.00      A    O
ATOM   4307  N   LEU A 270     -14.821  13.250 -20.457  1.00  0.00      A    N
ATOM   4308  HN  LEU A 270     -15.407  13.444 -19.675  1.00  0.00      A     
ATOM   4309  CA  LEU A 270     -15.427  13.829 -21.644  1.00  0.00      A    C
ATOM   4310  HA  LEU A 270     -15.366  13.158 -22.488  1.00  0.00      A     
ATOM   4311  CB  LEU A 270     -16.840  14.115 -21.294  1.00  0.00      A    C
ATOM   4312  HB1 LEU A 270     -16.857  14.906 -20.514  1.00  0.00      A     
ATOM   4313  HB2 LEU A 270     -17.444  14.540 -22.124  1.00  0.00      A     
ATOM   4314  CG  LEU A 270     -17.736  12.960 -20.831  1.00  0.00      A    C
ATOM   4315  HG  LEU A 270     -17.295  12.297 -20.057  1.00  0.00      A     
ATOM   4316  CD1 LEU A 270     -19.070  13.484 -20.273  1.00  0.00      A    C
ATOM   4317 HD11 LEU A 270     -19.805  13.899 -20.995  1.00  0.00      A     
ATOM   4318 HD12 LEU A 270     -19.517  12.659 -19.678  1.00  0.00      A     
ATOM   4319 HD13 LEU A 270     -18.801  14.233 -19.498  1.00  0.00      A     
ATOM   4320  CD2 LEU A 270     -17.943  12.038 -22.046  1.00  0.00      A    C
ATOM   4321 HD21 LEU A 270     -18.329  12.684 -22.863  1.00  0.00      A     
ATOM   4322 HD22 LEU A 270     -16.995  11.537 -22.338  1.00  0.00      A     
ATOM   4323 HD23 LEU A 270     -18.605  11.178 -21.809  1.00  0.00      A     
ATOM   4324  C   LEU A 270     -14.761  15.127 -22.064  1.00  0.00      A    C
ATOM   4325  O   LEU A 270     -14.755  15.423 -23.234  1.00  0.00      A    O
ATOM   4326  N   LEU A 271     -14.097  15.907 -21.182  1.00  0.00      A    N
ATOM   4327  HN  LEU A 271     -13.841  15.489 -20.313  1.00  0.00      A     
ATOM   4328  CA  LEU A 271     -13.579  17.243 -21.332  1.00  0.00      A    C
ATOM   4329  HA  LEU A 271     -14.034  17.611 -22.239  1.00  0.00      A     
ATOM   4330  CB  LEU A 271     -14.120  18.111 -20.145  1.00  0.00      A    C
ATOM   4331  HB1 LEU A 271     -13.474  17.825 -19.287  1.00  0.00      A     
ATOM   4332  HB2 LEU A 271     -13.776  19.159 -20.274  1.00  0.00      A     
ATOM   4333  CG  LEU A 271     -15.609  17.967 -19.903  1.00  0.00      A    C
ATOM   4334  HG  LEU A 271     -15.809  16.888 -19.729  1.00  0.00      A     
ATOM   4335  CD1 LEU A 271     -16.139  18.693 -18.636  1.00  0.00      A    C
ATOM   4336 HD11 LEU A 271     -15.457  18.533 -17.774  1.00  0.00      A     
ATOM   4337 HD12 LEU A 271     -16.204  19.792 -18.788  1.00  0.00      A     
ATOM   4338 HD13 LEU A 271     -17.193  18.504 -18.338  1.00  0.00      A     
ATOM   4339  CD2 LEU A 271     -16.396  18.416 -21.101  1.00  0.00      A    C
ATOM   4340 HD21 LEU A 271     -16.042  17.843 -21.984  1.00  0.00      A     
ATOM   4341 HD22 LEU A 271     -17.488  18.243 -20.995  1.00  0.00      A     
ATOM   4342 HD23 LEU A 271     -16.097  19.436 -21.423  1.00  0.00      A     
ATOM   4343  C   LEU A 271     -12.069  17.269 -21.599  1.00  0.00      A    C
ATOM   4344  O   LEU A 271     -11.419  18.276 -21.498  1.00  0.00      A    O
ATOM   4345  N   LYS A 272     -11.415  16.169 -22.025  1.00  0.00      A    N
ATOM   4346  HN  LYS A 272     -11.818  15.265 -22.141  1.00  0.00      A     
ATOM   4347  CA  LYS A 272     -10.005  16.218 -22.225  1.00  0.00      A    C
ATOM   4348  HA  LYS A 272      -9.598  16.682 -21.338  1.00  0.00      A     
ATOM   4349  CB  LYS A 272      -9.524  14.768 -22.380  1.00  0.00      A    C
ATOM   4350  HB1 LYS A 272     -10.072  14.279 -23.215  1.00  0.00      A     
ATOM   4351  HB2 LYS A 272      -8.425  14.773 -22.544  1.00  0.00      A     
ATOM   4352  CG  LYS A 272      -9.823  13.912 -21.127  1.00  0.00      A    C
ATOM   4353  HG1 LYS A 272     -10.855  14.001 -20.726  1.00  0.00      A     
ATOM   4354  HG2 LYS A 272      -9.649  12.848 -21.398  1.00  0.00      A     
ATOM   4355  CD  LYS A 272      -8.835  14.162 -19.994  1.00  0.00      A    C
ATOM   4356  HD1 LYS A 272      -7.830  14.077 -20.461  1.00  0.00      A     
ATOM   4357  HD2 LYS A 272      -9.133  15.202 -19.744  1.00  0.00      A     
ATOM   4358  CE  LYS A 272      -8.952  13.251 -18.784  1.00  0.00      A    C
ATOM   4359  HE1 LYS A 272      -8.390  13.508 -17.861  1.00  0.00      A     
ATOM   4360  HE2 LYS A 272     -10.030  13.281 -18.515  1.00  0.00      A     
ATOM   4361  NZ  LYS A 272      -8.589  11.797 -19.135  1.00  0.00      A    N
ATOM   4362  HZ1 LYS A 272      -9.128  10.963 -18.827  1.00  0.00      A     
ATOM   4363  HZ2 LYS A 272      -8.451  11.830 -20.165  1.00  0.00      A     
ATOM   4364  HZ3 LYS A 272      -7.625  11.717 -18.753  1.00  0.00      A     
ATOM   4365  C   LYS A 272      -9.416  17.168 -23.290  1.00  0.00      A    C
ATOM   4366  O   LYS A 272     -10.098  17.509 -24.230  1.00  0.00      A    O
ATOM   4367  N   PRO A 273      -8.172  17.729 -23.155  1.00  0.00      A    N
ATOM   4368  CD  PRO A 273      -7.318  17.672 -21.951  1.00  0.00      A    C
ATOM   4369  HD1 PRO A 273      -6.788  16.697 -21.897  1.00  0.00      A     
ATOM   4370  HD2 PRO A 273      -7.966  17.803 -21.058  1.00  0.00      A     
ATOM   4371  CA  PRO A 273      -7.511  18.495 -24.236  1.00  0.00      A    C
ATOM   4372  HA  PRO A 273      -8.175  19.343 -24.315  1.00  0.00      A     
ATOM   4373  CB  PRO A 273      -6.166  18.844 -23.699  1.00  0.00      A    C
ATOM   4374  HB1 PRO A 273      -6.063  19.913 -23.984  1.00  0.00      A     
ATOM   4375  HB2 PRO A 273      -5.419  18.224 -24.240  1.00  0.00      A     
ATOM   4376  CG  PRO A 273      -6.251  18.669 -22.182  1.00  0.00      A    C
ATOM   4377  HG1 PRO A 273      -6.593  19.613 -21.706  1.00  0.00      A     
ATOM   4378  HG2 PRO A 273      -5.211  18.525 -21.818  1.00  0.00      A     
ATOM   4379  C   PRO A 273      -7.495  17.919 -25.541  1.00  0.00      A    C
ATOM   4380  O   PRO A 273      -7.108  16.771 -25.660  1.00  0.00      A    O
ATOM   4381  N   ARG A 274      -7.850  18.711 -26.544  1.00  0.00      A    N
ATOM   4382  HN  ARG A 274      -8.229  19.590 -26.266  1.00  0.00      A     
ATOM   4383  CA  ARG A 274      -7.964  18.384 -27.938  1.00  0.00      A    C
ATOM   4384  HA  ARG A 274      -7.607  17.374 -28.070  1.00  0.00      A     
ATOM   4385  CB  ARG A 274      -9.450  18.657 -28.393  1.00  0.00      A    C
ATOM   4386  HB1 ARG A 274      -9.759  19.647 -27.994  1.00  0.00      A     
ATOM   4387  HB2 ARG A 274      -9.487  18.740 -29.500  1.00  0.00      A     
ATOM   4388  CG  ARG A 274     -10.440  17.573 -27.986  1.00  0.00      A    C
ATOM   4389  HG1 ARG A 274     -10.155  17.207 -26.977  1.00  0.00      A     
ATOM   4390  HG2 ARG A 274     -11.390  18.144 -27.922  1.00  0.00      A     
ATOM   4391  CD  ARG A 274     -10.516  16.343 -28.930  1.00  0.00      A    C
ATOM   4392  HD1 ARG A 274     -10.847  16.642 -29.948  1.00  0.00      A     
ATOM   4393  HD2 ARG A 274      -9.519  15.852 -28.937  1.00  0.00      A     
ATOM   4394  NE  ARG A 274     -11.507  15.357 -28.380  1.00  0.00      A    N
ATOM   4395  HE  ARG A 274     -11.639  15.407 -27.390  1.00  0.00      A     
ATOM   4396  CZ  ARG A 274     -12.309  14.502 -28.953  1.00  0.00      A    C
ATOM   4397  NH1 ARG A 274     -13.280  13.848 -28.308  1.00  0.00      A    N
ATOM   4398 HH11 ARG A 274     -13.680  13.035 -28.731  1.00  0.00      A     
ATOM   4399 HH12 ARG A 274     -13.547  14.101 -27.378  1.00  0.00      A     
ATOM   4400  NH2 ARG A 274     -12.265  14.244 -30.243  1.00  0.00      A    N
ATOM   4401 HH21 ARG A 274     -12.822  13.496 -30.603  1.00  0.00      A     
ATOM   4402 HH22 ARG A 274     -11.711  14.787 -30.874  1.00  0.00      A     
ATOM   4403  C   ARG A 274      -7.044  19.231 -28.802  1.00  0.00      A    C
ATOM   4404  O   ARG A 274      -6.990  19.172 -30.027  1.00  0.00      A    O
ATOM   4405  N   GLU A 275      -6.267  20.026 -28.119  1.00  0.00      A    N
ATOM   4406  HN  GLU A 275      -6.458  20.146 -27.148  1.00  0.00      A     
ATOM   4407  CA  GLU A 275      -5.424  21.028 -28.652  1.00  0.00      A    C
ATOM   4408  HA  GLU A 275      -5.265  20.811 -29.699  1.00  0.00      A     
ATOM   4409  CB  GLU A 275      -5.939  22.456 -28.428  1.00  0.00      A    C
ATOM   4410  HB1 GLU A 275      -5.564  23.156 -29.205  1.00  0.00      A     
ATOM   4411  HB2 GLU A 275      -7.039  22.320 -28.510  1.00  0.00      A     
ATOM   4412  CG  GLU A 275      -5.776  23.143 -27.029  1.00  0.00      A    C
ATOM   4413  HG1 GLU A 275      -6.067  22.381 -26.275  1.00  0.00      A     
ATOM   4414  HG2 GLU A 275      -4.773  23.615 -26.949  1.00  0.00      A     
ATOM   4415  CD  GLU A 275      -6.752  24.279 -26.912  1.00  0.00      A    C
ATOM   4416  OE1 GLU A 275      -6.380  25.434 -27.205  1.00  0.00      A    O
ATOM   4417  OE2 GLU A 275      -7.919  24.058 -26.600  1.00  0.00      A    O
ATOM   4418  C   GLU A 275      -4.069  20.953 -27.977  1.00  0.00      A    C
ATOM   4419  O   GLU A 275      -3.978  20.439 -26.887  1.00  0.00      A    O
ATOM   4420  N   ASN A 276      -3.008  21.427 -28.701  1.00  0.00      A    N
ATOM   4421  HN  ASN A 276      -3.048  21.962 -29.542  1.00  0.00      A     
ATOM   4422  CA  ASN A 276      -1.662  21.552 -28.250  1.00  0.00      A    C
ATOM   4423  HA  ASN A 276      -1.204  22.122 -29.045  1.00  0.00      A     
ATOM   4424  CB  ASN A 276      -1.394  22.354 -26.954  1.00  0.00      A    C
ATOM   4425  HB1 ASN A 276      -1.889  23.349 -26.954  1.00  0.00      A     
ATOM   4426  HB2 ASN A 276      -1.762  21.794 -26.068  1.00  0.00      A     
ATOM   4427  CG  ASN A 276       0.161  22.598 -26.715  1.00  0.00      A    C
ATOM   4428  OD1 ASN A 276       1.021  22.299 -27.511  1.00  0.00      A    O
ATOM   4429  ND2 ASN A 276       0.412  23.161 -25.575  1.00  0.00      A    N
ATOM   4430 HD21 ASN A 276       1.307  23.466 -25.249  1.00  0.00      A     
ATOM   4431 HD22 ASN A 276      -0.365  23.467 -25.025  1.00  0.00      A     
ATOM   4432  C   ASN A 276      -0.941  20.135 -28.417  1.00  0.00      A    C
ATOM   4433  O   ASN A 276      -1.217  19.179 -27.724  1.00  0.00      A    O
ATOM   4434  N   ILE A 277      -0.157  20.036 -29.520  1.00  0.00      A    N
ATOM   4435  HN  ILE A 277       0.034  20.778 -30.158  1.00  0.00      A     
ATOM   4436  CA  ILE A 277       0.343  18.764 -30.107  1.00  0.00      A    C
ATOM   4437  HA  ILE A 277      -0.514  18.131 -30.284  1.00  0.00      A     
ATOM   4438  CB  ILE A 277       1.142  19.062 -31.427  1.00  0.00      A    C
ATOM   4439  HB  ILE A 277       1.968  19.791 -31.285  1.00  0.00      A     
ATOM   4440  CG2 ILE A 277       1.824  17.805 -32.001  1.00  0.00      A    C
ATOM   4441 HG21 ILE A 277       2.337  17.950 -32.976  1.00  0.00      A     
ATOM   4442 HG22 ILE A 277       2.649  17.484 -31.330  1.00  0.00      A     
ATOM   4443 HG23 ILE A 277       1.181  16.907 -32.116  1.00  0.00      A     
ATOM   4444  CG1 ILE A 277       0.072  19.756 -32.415  1.00  0.00      A    C
ATOM   4445 HG11 ILE A 277      -0.292  20.743 -32.056  1.00  0.00      A     
ATOM   4446 HG12 ILE A 277       0.688  19.890 -33.330  1.00  0.00      A     
ATOM   4447  CD  ILE A 277      -1.174  18.880 -32.690  1.00  0.00      A    C
ATOM   4448  HD1 ILE A 277      -1.627  19.209 -33.649  1.00  0.00      A     
ATOM   4449  HD2 ILE A 277      -0.693  17.907 -32.930  1.00  0.00      A     
ATOM   4450  HD3 ILE A 277      -1.905  18.738 -31.866  1.00  0.00      A     
ATOM   4451  C   ILE A 277       1.226  17.980 -29.132  1.00  0.00      A    C
ATOM   4452  O   ILE A 277       1.273  16.745 -29.068  1.00  0.00      A    O
ATOM   4453  N   ARG A 278       1.988  18.716 -28.295  1.00  0.00      A    N
ATOM   4454  HN  ARG A 278       2.060  19.709 -28.339  1.00  0.00      A     
ATOM   4455  CA  ARG A 278       2.831  18.055 -27.300  1.00  0.00      A    C
ATOM   4456  HA  ARG A 278       3.446  17.265 -27.706  1.00  0.00      A     
ATOM   4457  CB  ARG A 278       3.802  19.182 -26.750  1.00  0.00      A    C
ATOM   4458  HB1 ARG A 278       4.424  19.481 -27.620  1.00  0.00      A     
ATOM   4459  HB2 ARG A 278       3.165  20.059 -26.504  1.00  0.00      A     
ATOM   4460  CG  ARG A 278       4.647  18.757 -25.516  1.00  0.00      A    C
ATOM   4461  HG1 ARG A 278       5.335  19.601 -25.296  1.00  0.00      A     
ATOM   4462  HG2 ARG A 278       3.971  18.640 -24.642  1.00  0.00      A     
ATOM   4463  CD  ARG A 278       5.458  17.376 -25.610  1.00  0.00      A    C
ATOM   4464  HD1 ARG A 278       4.865  16.596 -26.135  1.00  0.00      A     
ATOM   4465  HD2 ARG A 278       6.363  17.512 -26.241  1.00  0.00      A     
ATOM   4466  NE  ARG A 278       5.913  16.837 -24.266  1.00  0.00      A    N
ATOM   4467  HE  ARG A 278       6.260  17.427 -23.537  1.00  0.00      A     
ATOM   4468  CZ  ARG A 278       6.021  15.596 -23.918  1.00  0.00      A    C
ATOM   4469  NH1 ARG A 278       6.276  15.337 -22.685  1.00  0.00      A    N
ATOM   4470 HH11 ARG A 278       6.422  16.087 -22.039  1.00  0.00      A     
ATOM   4471 HH12 ARG A 278       6.780  14.500 -22.471  1.00  0.00      A     
ATOM   4472  NH2 ARG A 278       6.038  14.570 -24.803  1.00  0.00      A    N
ATOM   4473 HH21 ARG A 278       6.274  13.658 -24.468  1.00  0.00      A     
ATOM   4474 HH22 ARG A 278       5.918  14.729 -25.783  1.00  0.00      A     
ATOM   4475  C   ARG A 278       1.985  17.569 -26.145  1.00  0.00      A    C
ATOM   4476  O   ARG A 278       2.292  16.520 -25.511  1.00  0.00      A    O
ATOM   4477  N   ILE A 279       0.820  18.209 -25.868  1.00  0.00      A    N
ATOM   4478  HN  ILE A 279       0.381  18.927 -26.402  1.00  0.00      A     
ATOM   4479  CA  ILE A 279      -0.018  17.806 -24.743  1.00  0.00      A    C
ATOM   4480  HA  ILE A 279       0.575  17.576 -23.871  1.00  0.00      A     
ATOM   4481  CB  ILE A 279      -0.956  18.999 -24.322  1.00  0.00      A    C
ATOM   4482  HB  ILE A 279      -1.595  19.334 -25.167  1.00  0.00      A     
ATOM   4483  CG2 ILE A 279      -1.860  18.489 -23.071  1.00  0.00      A    C
ATOM   4484 HG21 ILE A 279      -2.563  17.704 -23.423  1.00  0.00      A     
ATOM   4485 HG22 ILE A 279      -1.190  18.056 -22.297  1.00  0.00      A     
ATOM   4486 HG23 ILE A 279      -2.440  19.376 -22.736  1.00  0.00      A     
ATOM   4487  CG1 ILE A 279      -0.193  20.270 -23.872  1.00  0.00      A    C
ATOM   4488 HG11 ILE A 279       0.298  20.726 -24.758  1.00  0.00      A     
ATOM   4489 HG12 ILE A 279      -0.870  21.103 -23.584  1.00  0.00      A     
ATOM   4490  CD  ILE A 279       0.974  19.922 -22.891  1.00  0.00      A    C
ATOM   4491  HD1 ILE A 279       1.154  20.777 -22.204  1.00  0.00      A     
ATOM   4492  HD2 ILE A 279       0.745  19.126 -22.150  1.00  0.00      A     
ATOM   4493  HD3 ILE A 279       1.880  19.495 -23.372  1.00  0.00      A     
ATOM   4494  C   ILE A 279      -0.824  16.624 -25.156  1.00  0.00      A    C
ATOM   4495  O   ILE A 279      -1.029  15.673 -24.485  1.00  0.00      A    O
ATOM   4496  N   LEU A 280      -1.220  16.581 -26.475  1.00  0.00      A    N
ATOM   4497  HN  LEU A 280      -1.068  17.325 -27.120  1.00  0.00      A     
ATOM   4498  CA  LEU A 280      -1.869  15.409 -27.008  1.00  0.00      A    C
ATOM   4499  HA  LEU A 280      -2.767  15.207 -26.443  1.00  0.00      A     
ATOM   4500  CB  LEU A 280      -2.242  15.627 -28.486  1.00  0.00      A    C
ATOM   4501  HB1 LEU A 280      -1.372  15.971 -29.083  1.00  0.00      A     
ATOM   4502  HB2 LEU A 280      -2.540  14.673 -28.972  1.00  0.00      A     
ATOM   4503  CG  LEU A 280      -3.509  16.627 -28.593  1.00  0.00      A    C
ATOM   4504  HG  LEU A 280      -3.321  17.538 -27.986  1.00  0.00      A     
ATOM   4505  CD1 LEU A 280      -3.607  16.956 -30.069  1.00  0.00      A    C
ATOM   4506 HD11 LEU A 280      -4.528  17.542 -30.271  1.00  0.00      A     
ATOM   4507 HD12 LEU A 280      -2.674  17.507 -30.313  1.00  0.00      A     
ATOM   4508 HD13 LEU A 280      -3.652  16.048 -30.708  1.00  0.00      A     
ATOM   4509  CD2 LEU A 280      -4.811  16.056 -28.054  1.00  0.00      A    C
ATOM   4510 HD21 LEU A 280      -5.149  15.168 -28.631  1.00  0.00      A     
ATOM   4511 HD22 LEU A 280      -4.736  15.925 -26.953  1.00  0.00      A     
ATOM   4512 HD23 LEU A 280      -5.601  16.796 -28.302  1.00  0.00      A     
ATOM   4513  C   LEU A 280      -0.935  14.226 -26.900  1.00  0.00      A    C
ATOM   4514  O   LEU A 280      -1.273  13.116 -26.470  1.00  0.00      A    O
ATOM   4515  N   LYS A 281       0.338  14.395 -27.213  1.00  0.00      A    N
ATOM   4516  HN  LYS A 281       0.660  15.239 -27.636  1.00  0.00      A     
ATOM   4517  CA  LYS A 281       1.295  13.277 -27.186  1.00  0.00      A    C
ATOM   4518  HA  LYS A 281       0.899  12.559 -27.889  1.00  0.00      A     
ATOM   4519  CB  LYS A 281       2.620  13.798 -27.706  1.00  0.00      A    C
ATOM   4520  HB1 LYS A 281       2.846  14.755 -27.190  1.00  0.00      A     
ATOM   4521  HB2 LYS A 281       3.355  13.052 -27.335  1.00  0.00      A     
ATOM   4522  CG  LYS A 281       2.739  13.892 -29.201  1.00  0.00      A    C
ATOM   4523  HG1 LYS A 281       1.915  14.515 -29.610  1.00  0.00      A     
ATOM   4524  HG2 LYS A 281       3.733  14.333 -29.429  1.00  0.00      A     
ATOM   4525  CD  LYS A 281       2.578  12.521 -29.932  1.00  0.00      A    C
ATOM   4526  HD1 LYS A 281       3.157  11.719 -29.427  1.00  0.00      A     
ATOM   4527  HD2 LYS A 281       1.484  12.328 -29.895  1.00  0.00      A     
ATOM   4528  CE  LYS A 281       2.977  12.614 -31.386  1.00  0.00      A    C
ATOM   4529  HE1 LYS A 281       2.615  11.740 -31.969  1.00  0.00      A     
ATOM   4530  HE2 LYS A 281       2.553  13.538 -31.834  1.00  0.00      A     
ATOM   4531  NZ  LYS A 281       4.409  12.622 -31.517  1.00  0.00      A    N
ATOM   4532  HZ1 LYS A 281       4.903  11.795 -31.126  1.00  0.00      A     
ATOM   4533  HZ2 LYS A 281       4.697  12.678 -32.515  1.00  0.00      A     
ATOM   4534  HZ3 LYS A 281       4.798  13.448 -31.019  1.00  0.00      A     
ATOM   4535  C   LYS A 281       1.509  12.763 -25.744  1.00  0.00      A    C
ATOM   4536  O   LYS A 281       1.538  11.514 -25.491  1.00  0.00      A    O
ATOM   4537  N   ARG A 282       1.572  13.596 -24.709  1.00  0.00      A    N
ATOM   4538  HN  ARG A 282       1.394  14.569 -24.834  1.00  0.00      A     
ATOM   4539  CA  ARG A 282       1.504  13.207 -23.298  1.00  0.00      A    C
ATOM   4540  HA  ARG A 282       2.395  12.620 -23.133  1.00  0.00      A     
ATOM   4541  CB  ARG A 282       1.487  14.450 -22.394  1.00  0.00      A    C
ATOM   4542  HB1 ARG A 282       0.730  15.189 -22.733  1.00  0.00      A     
ATOM   4543  HB2 ARG A 282       1.280  14.269 -21.318  1.00  0.00      A     
ATOM   4544  CG  ARG A 282       2.844  15.188 -22.402  1.00  0.00      A    C
ATOM   4545  HG1 ARG A 282       3.721  14.599 -22.059  1.00  0.00      A     
ATOM   4546  HG2 ARG A 282       2.963  15.528 -23.453  1.00  0.00      A     
ATOM   4547  CD  ARG A 282       2.936  16.533 -21.615  1.00  0.00      A    C
ATOM   4548  HD1 ARG A 282       3.861  17.022 -21.989  1.00  0.00      A     
ATOM   4549  HD2 ARG A 282       2.046  17.172 -21.802  1.00  0.00      A     
ATOM   4550  NE  ARG A 282       3.095  16.220 -20.148  1.00  0.00      A    N
ATOM   4551  HE  ARG A 282       3.012  15.256 -19.893  1.00  0.00      A     
ATOM   4552  CZ  ARG A 282       2.880  17.031 -19.138  1.00  0.00      A    C
ATOM   4553  NH1 ARG A 282       2.773  16.553 -17.899  1.00  0.00      A    N
ATOM   4554 HH11 ARG A 282       2.372  17.114 -17.175  1.00  0.00      A     
ATOM   4555 HH12 ARG A 282       2.631  15.565 -17.837  1.00  0.00      A     
ATOM   4556  NH2 ARG A 282       2.730  18.348 -19.277  1.00  0.00      A    N
ATOM   4557 HH21 ARG A 282       2.417  18.897 -18.502  1.00  0.00      A     
ATOM   4558 HH22 ARG A 282       2.947  18.751 -20.166  1.00  0.00      A     
ATOM   4559  C   ARG A 282       0.261  12.370 -22.860  1.00  0.00      A    C
ATOM   4560  O   ARG A 282       0.310  11.396 -22.129  1.00  0.00      A    O
ATOM   4561  N   LEU A 283      -0.918  12.742 -23.339  1.00  0.00      A    N
ATOM   4562  HN  LEU A 283      -0.844  13.373 -24.107  1.00  0.00      A     
ATOM   4563  CA  LEU A 283      -2.149  12.101 -23.151  1.00  0.00      A    C
ATOM   4564  HA  LEU A 283      -2.230  11.962 -22.083  1.00  0.00      A     
ATOM   4565  CB  LEU A 283      -3.402  12.884 -23.660  1.00  0.00      A    C
ATOM   4566  HB1 LEU A 283      -3.167  13.283 -24.670  1.00  0.00      A     
ATOM   4567  HB2 LEU A 283      -4.358  12.319 -23.652  1.00  0.00      A     
ATOM   4568  CG  LEU A 283      -3.631  14.189 -22.812  1.00  0.00      A    C
ATOM   4569  HG  LEU A 283      -2.681  14.757 -22.720  1.00  0.00      A     
ATOM   4570  CD1 LEU A 283      -4.708  15.023 -23.400  1.00  0.00      A    C
ATOM   4571 HD11 LEU A 283      -5.611  14.376 -23.389  1.00  0.00      A     
ATOM   4572 HD12 LEU A 283      -4.828  15.879 -22.702  1.00  0.00      A     
ATOM   4573 HD13 LEU A 283      -4.514  15.426 -24.417  1.00  0.00      A     
ATOM   4574  CD2 LEU A 283      -3.849  13.818 -21.358  1.00  0.00      A    C
ATOM   4575 HD21 LEU A 283      -2.901  13.391 -20.965  1.00  0.00      A     
ATOM   4576 HD22 LEU A 283      -4.194  14.673 -20.738  1.00  0.00      A     
ATOM   4577 HD23 LEU A 283      -4.603  13.004 -21.416  1.00  0.00      A     
ATOM   4578  C   LEU A 283      -2.184  10.772 -23.811  1.00  0.00      A    C
ATOM   4579  O   LEU A 283      -2.885   9.891 -23.323  1.00  0.00      A    O
ATOM   4580  N   GLN A 284      -1.498  10.594 -24.943  1.00  0.00      A    N
ATOM   4581  HN  GLN A 284      -1.015  11.332 -25.407  1.00  0.00      A     
ATOM   4582  CA  GLN A 284      -1.502   9.243 -25.620  1.00  0.00      A    C
ATOM   4583  HA  GLN A 284      -2.521   8.909 -25.746  1.00  0.00      A     
ATOM   4584  CB  GLN A 284      -0.966   9.419 -27.049  1.00  0.00      A    C
ATOM   4585  HB1 GLN A 284      -0.064  10.066 -27.025  1.00  0.00      A     
ATOM   4586  HB2 GLN A 284      -0.674   8.452 -27.511  1.00  0.00      A     
ATOM   4587  CG  GLN A 284      -2.080   9.862 -28.062  1.00  0.00      A    C
ATOM   4588  HG1 GLN A 284      -2.848   9.071 -28.201  1.00  0.00      A     
ATOM   4589  HG2 GLN A 284      -2.654  10.777 -27.799  1.00  0.00      A     
ATOM   4590  CD  GLN A 284      -1.369  10.092 -29.425  1.00  0.00      A    C
ATOM   4591  OE1 GLN A 284      -0.131  10.117 -29.547  1.00  0.00      A    O
ATOM   4592  NE2 GLN A 284      -2.212  10.138 -30.523  1.00  0.00      A    N
ATOM   4593 HE21 GLN A 284      -1.667  10.035 -31.356  1.00  0.00      A     
ATOM   4594 HE22 GLN A 284      -3.100  10.583 -30.408  1.00  0.00      A     
ATOM   4595  C   GLN A 284      -0.682   8.215 -24.896  1.00  0.00      A    C
ATOM   4596  O   GLN A 284      -1.054   7.051 -24.780  1.00  0.00      A    O
ATOM   4597  N   ARG A 285       0.462   8.658 -24.325  1.00  0.00      A    N
ATOM   4598  HN  ARG A 285       0.728   9.611 -24.446  1.00  0.00      A     
ATOM   4599  CA  ARG A 285       1.257   7.893 -23.299  1.00  0.00      A    C
ATOM   4600  HA  ARG A 285       1.725   7.086 -23.843  1.00  0.00      A     
ATOM   4601  CB  ARG A 285       2.479   8.722 -22.760  1.00  0.00      A    C
ATOM   4602  HB1 ARG A 285       2.263   9.700 -22.279  1.00  0.00      A     
ATOM   4603  HB2 ARG A 285       3.069   8.201 -21.975  1.00  0.00      A     
ATOM   4604  CG  ARG A 285       3.440   9.039 -23.911  1.00  0.00      A    C
ATOM   4605  HG1 ARG A 285       2.885   9.645 -24.658  1.00  0.00      A     
ATOM   4606  HG2 ARG A 285       4.223   9.766 -23.609  1.00  0.00      A     
ATOM   4607  CD  ARG A 285       4.132   7.846 -24.500  1.00  0.00      A    C
ATOM   4608  HD1 ARG A 285       3.434   7.048 -24.832  1.00  0.00      A     
ATOM   4609  HD2 ARG A 285       4.837   8.190 -25.286  1.00  0.00      A     
ATOM   4610  NE  ARG A 285       4.988   7.253 -23.441  1.00  0.00      A    N
ATOM   4611  HE  ARG A 285       4.906   7.569 -22.496  1.00  0.00      A     
ATOM   4612  CZ  ARG A 285       5.723   6.185 -23.671  1.00  0.00      A    C
ATOM   4613  NH1 ARG A 285       5.837   5.617 -24.868  1.00  0.00      A    N
ATOM   4614 HH11 ARG A 285       6.530   4.913 -25.025  1.00  0.00      A     
ATOM   4615 HH12 ARG A 285       5.071   5.693 -25.507  1.00  0.00      A     
ATOM   4616  NH2 ARG A 285       6.445   5.649 -22.683  1.00  0.00      A    N
ATOM   4617 HH21 ARG A 285       7.079   4.924 -22.953  1.00  0.00      A     
ATOM   4618 HH22 ARG A 285       6.388   5.990 -21.744  1.00  0.00      A     
ATOM   4619  C   ARG A 285       0.399   7.397 -22.102  1.00  0.00      A    C
ATOM   4620  O   ARG A 285       0.295   6.219 -21.669  1.00  0.00      A    O
ATOM   4621  N   ALA A 286      -0.337   8.346 -21.507  1.00  0.00      A    N
ATOM   4622  HN  ALA A 286      -0.327   9.286 -21.837  1.00  0.00      A     
ATOM   4623  CA  ALA A 286      -0.999   8.156 -20.190  1.00  0.00      A    C
ATOM   4624  HA  ALA A 286      -0.271   7.568 -19.651  1.00  0.00      A     
ATOM   4625  CB  ALA A 286      -1.079   9.467 -19.481  1.00  0.00      A    C
ATOM   4626  HB1 ALA A 286      -1.733  10.263 -19.897  1.00  0.00      A     
ATOM   4627  HB2 ALA A 286      -1.472   9.274 -18.460  1.00  0.00      A     
ATOM   4628  HB3 ALA A 286      -0.053   9.890 -19.427  1.00  0.00      A     
ATOM   4629  C   ALA A 286      -2.344   7.515 -20.347  1.00  0.00      A    C
ATOM   4630  O   ALA A 286      -3.012   7.465 -19.341  1.00  0.00      A    O
ATOM   4631  N   ILE A 287      -2.766   6.980 -21.562  1.00  0.00      A    N
ATOM   4632  HN  ILE A 287      -2.089   6.961 -22.293  1.00  0.00      A     
ATOM   4633  CA  ILE A 287      -3.994   6.474 -21.976  1.00  0.00      A    C
ATOM   4634  HA  ILE A 287      -4.683   7.303 -21.899  1.00  0.00      A     
ATOM   4635  CB  ILE A 287      -4.031   5.919 -23.451  1.00  0.00      A    C
ATOM   4636  HB  ILE A 287      -3.760   6.752 -24.134  1.00  0.00      A     
ATOM   4637  CG2 ILE A 287      -2.912   4.882 -23.659  1.00  0.00      A    C
ATOM   4638 HG21 ILE A 287      -3.142   3.908 -23.176  1.00  0.00      A     
ATOM   4639 HG22 ILE A 287      -2.934   4.673 -24.750  1.00  0.00      A     
ATOM   4640 HG23 ILE A 287      -1.946   5.344 -23.364  1.00  0.00      A     
ATOM   4641  CG1 ILE A 287      -5.478   5.384 -23.772  1.00  0.00      A    C
ATOM   4642 HG11 ILE A 287      -5.382   4.741 -24.672  1.00  0.00      A     
ATOM   4643 HG12 ILE A 287      -5.786   4.638 -23.009  1.00  0.00      A     
ATOM   4644  CD  ILE A 287      -6.482   6.527 -23.992  1.00  0.00      A    C
ATOM   4645  HD1 ILE A 287      -7.507   6.145 -24.188  1.00  0.00      A     
ATOM   4646  HD2 ILE A 287      -6.506   7.087 -23.033  1.00  0.00      A     
ATOM   4647  HD3 ILE A 287      -6.234   7.267 -24.783  1.00  0.00      A     
ATOM   4648  C   ILE A 287      -4.516   5.521 -20.972  1.00  0.00      A    C
ATOM   4649  O   ILE A 287      -5.641   5.641 -20.424  1.00  0.00      A    O
ATOM   4650  N   GLU A 288      -3.700   4.492 -20.575  1.00  0.00      A    N
ATOM   4651  HN  GLU A 288      -2.763   4.509 -20.917  1.00  0.00      A     
ATOM   4652  CA  GLU A 288      -4.139   3.419 -19.666  1.00  0.00      A    C
ATOM   4653  HA  GLU A 288      -5.165   3.588 -19.373  1.00  0.00      A     
ATOM   4654  CB  GLU A 288      -3.905   1.970 -20.219  1.00  0.00      A    C
ATOM   4655  HB1 GLU A 288      -2.914   2.152 -20.687  1.00  0.00      A     
ATOM   4656  HB2 GLU A 288      -3.977   1.191 -19.430  1.00  0.00      A     
ATOM   4657  CG  GLU A 288      -4.794   1.662 -21.428  1.00  0.00      A    C
ATOM   4658  HG1 GLU A 288      -5.847   1.614 -21.076  1.00  0.00      A     
ATOM   4659  HG2 GLU A 288      -4.599   2.348 -22.280  1.00  0.00      A     
ATOM   4660  CD  GLU A 288      -4.298   0.402 -22.050  1.00  0.00      A    C
ATOM   4661  OE1 GLU A 288      -3.058   0.191 -22.214  1.00  0.00      A    O
ATOM   4662  OE2 GLU A 288      -5.172  -0.472 -22.464  1.00  0.00      A    O
ATOM   4663  C   GLU A 288      -3.373   3.543 -18.350  1.00  0.00      A    C
ATOM   4664  O   GLU A 288      -3.159   2.631 -17.544  1.00  0.00      A    O
ATOM   4665  N   LYS A 289      -2.898   4.738 -18.100  1.00  0.00      A    N
ATOM   4666  HN  LYS A 289      -2.995   5.534 -18.692  1.00  0.00      A     
ATOM   4667  CA  LYS A 289      -2.122   5.105 -16.932  1.00  0.00      A    C
ATOM   4668  HA  LYS A 289      -2.136   4.280 -16.235  1.00  0.00      A     
ATOM   4669  CB  LYS A 289      -0.559   5.287 -17.284  1.00  0.00      A    C
ATOM   4670  HB1 LYS A 289      -0.486   5.623 -18.340  1.00  0.00      A     
ATOM   4671  HB2 LYS A 289      -0.092   6.041 -16.615  1.00  0.00      A     
ATOM   4672  CG  LYS A 289       0.301   4.016 -17.335  1.00  0.00      A    C
ATOM   4673  HG1 LYS A 289      -0.205   3.167 -17.842  1.00  0.00      A     
ATOM   4674  HG2 LYS A 289       1.286   4.167 -17.828  1.00  0.00      A     
ATOM   4675  CD  LYS A 289       0.628   3.411 -15.971  1.00  0.00      A    C
ATOM   4676  HD1 LYS A 289      -0.303   3.017 -15.510  1.00  0.00      A     
ATOM   4677  HD2 LYS A 289       1.371   2.595 -16.094  1.00  0.00      A     
ATOM   4678  CE  LYS A 289       1.146   4.439 -15.022  1.00  0.00      A    C
ATOM   4679  HE1 LYS A 289       1.976   5.055 -15.429  1.00  0.00      A     
ATOM   4680  HE2 LYS A 289       0.410   5.188 -14.659  1.00  0.00      A     
ATOM   4681  NZ  LYS A 289       1.593   3.708 -13.843  1.00  0.00      A    N
ATOM   4682  HZ1 LYS A 289       2.594   3.430 -13.897  1.00  0.00      A     
ATOM   4683  HZ2 LYS A 289       1.531   4.435 -13.102  1.00  0.00      A     
ATOM   4684  HZ3 LYS A 289       1.011   2.856 -13.720  1.00  0.00      A     
ATOM   4685  C   LYS A 289      -2.629   6.151 -16.073  1.00  0.00      A    C
ATOM   4686  O   LYS A 289      -1.921   6.436 -15.109  1.00  0.00      A    O
ATOM   4687  N   GLU A 290      -3.832   6.737 -16.328  1.00  0.00      A    N
ATOM   4688  HN  GLU A 290      -4.330   6.695 -17.190  1.00  0.00      A     
ATOM   4689  CA  GLU A 290      -4.378   7.775 -15.403  1.00  0.00      A    C
ATOM   4690  HA  GLU A 290      -3.611   8.516 -15.232  1.00  0.00      A     
ATOM   4691  CB  GLU A 290      -5.655   8.397 -16.039  1.00  0.00      A    C
ATOM   4692  HB1 GLU A 290      -6.388   7.581 -16.216  1.00  0.00      A     
ATOM   4693  HB2 GLU A 290      -6.114   9.075 -15.288  1.00  0.00      A     
ATOM   4694  CG  GLU A 290      -5.243   9.259 -17.294  1.00  0.00      A    C
ATOM   4695  HG1 GLU A 290      -4.407   9.938 -17.020  1.00  0.00      A     
ATOM   4696  HG2 GLU A 290      -4.854   8.629 -18.121  1.00  0.00      A     
ATOM   4697  CD  GLU A 290      -6.406  10.000 -17.890  1.00  0.00      A    C
ATOM   4698  OE1 GLU A 290      -7.355   9.323 -18.343  1.00  0.00      A    O
ATOM   4699  OE2 GLU A 290      -6.385  11.285 -17.784  1.00  0.00      A    O
ATOM   4700  C   GLU A 290      -4.828   7.178 -14.058  1.00  0.00      A    C
ATOM   4701  O   GLU A 290      -4.344   7.660 -12.996  1.00  0.00      A    O
ATOM   4702  N   VAL A 291      -5.673   6.084 -14.058  1.00  0.00      A    N
ATOM   4703  HN  VAL A 291      -5.985   5.653 -14.901  1.00  0.00      A     
ATOM   4704  CA  VAL A 291      -6.321   5.685 -12.818  1.00  0.00      A    C
ATOM   4705  HA  VAL A 291      -5.958   6.258 -11.978  1.00  0.00      A     
ATOM   4706  CB  VAL A 291      -7.778   5.894 -12.979  1.00  0.00      A    C
ATOM   4707  HB  VAL A 291      -8.111   5.832 -11.921  1.00  0.00      A     
ATOM   4708  CG1 VAL A 291      -8.131   7.308 -13.376  1.00  0.00      A    C
ATOM   4709 HG11 VAL A 291      -9.130   7.748 -13.171  1.00  0.00      A     
ATOM   4710 HG12 VAL A 291      -7.476   8.035 -12.850  1.00  0.00      A     
ATOM   4711 HG13 VAL A 291      -7.940   7.371 -14.469  1.00  0.00      A     
ATOM   4712  CG2 VAL A 291      -8.400   4.844 -13.942  1.00  0.00      A    C
ATOM   4713 HG21 VAL A 291      -9.487   5.011 -14.103  1.00  0.00      A     
ATOM   4714 HG22 VAL A 291      -7.969   4.798 -14.965  1.00  0.00      A     
ATOM   4715 HG23 VAL A 291      -8.313   3.789 -13.606  1.00  0.00      A     
ATOM   4716  C   VAL A 291      -6.053   4.262 -12.467  1.00  0.00      A    C
ATOM   4717  O   VAL A 291      -6.677   3.650 -11.597  1.00  0.00      A    O
ATOM   4718  N   HSP A 292      -5.067   3.715 -13.206  1.00  0.00      A    N
ATOM   4719  HN  HSP A 292      -4.762   4.262 -13.982  1.00  0.00      A     
ATOM   4720  CA  HSP A 292      -4.809   2.232 -13.077  1.00  0.00      A    C
ATOM   4721  HA  HSP A 292      -5.776   1.751 -13.092  1.00  0.00      A     
ATOM   4722  CB  HSP A 292      -4.113   1.724 -14.354  1.00  0.00      A    C
ATOM   4723  HB1 HSP A 292      -4.644   2.134 -15.239  1.00  0.00      A     
ATOM   4724  HB2 HSP A 292      -3.090   2.155 -14.287  1.00  0.00      A     
ATOM   4725  CD2 HSP A 292      -2.645  -0.393 -14.755  1.00  0.00      A    C
ATOM   4726  HD2 HSP A 292      -1.650   0.011 -14.893  1.00  0.00      A     
ATOM   4727  CG  HSP A 292      -3.815   0.217 -14.418  1.00  0.00      A    C
ATOM   4728  NE2 HSP A 292      -2.845  -1.729 -14.505  1.00  0.00      A    N
ATOM   4729  HE2 HSP A 292      -2.090  -2.341 -14.268  1.00  0.00      A     
ATOM   4730  ND1 HSP A 292      -4.724  -0.749 -14.181  1.00  0.00      A    N
ATOM   4731  HD1 HSP A 292      -5.712  -0.651 -14.060  1.00  0.00      A     
ATOM   4732  CE1 HSP A 292      -4.105  -1.924 -14.201  1.00  0.00      A    C
ATOM   4733  HE1 HSP A 292      -4.604  -2.844 -13.980  1.00  0.00      A     
ATOM   4734  C   HSP A 292      -4.213   1.694 -11.829  1.00  0.00      A    C
ATOM   4735  O   HSP A 292      -4.511   0.623 -11.403  1.00  0.00      A    O
ATOM   4736  N   PHE A 293      -3.438   2.594 -11.143  1.00  0.00      A    N
ATOM   4737  HN  PHE A 293      -3.244   3.500 -11.511  1.00  0.00      A     
ATOM   4738  CA  PHE A 293      -2.989   2.438  -9.733  1.00  0.00      A    C
ATOM   4739  HA  PHE A 293      -2.496   1.478  -9.689  1.00  0.00      A     
ATOM   4740  CB  PHE A 293      -1.772   3.350  -9.496  1.00  0.00      A    C
ATOM   4741  HB1 PHE A 293      -0.909   3.154 -10.167  1.00  0.00      A     
ATOM   4742  HB2 PHE A 293      -2.118   4.369  -9.774  1.00  0.00      A     
ATOM   4743  CG  PHE A 293      -1.344   3.267  -8.036  1.00  0.00      A    C
ATOM   4744  CD1 PHE A 293      -1.055   2.098  -7.330  1.00  0.00      A    C
ATOM   4745  HD1 PHE A 293      -1.305   1.118  -7.708  1.00  0.00      A     
ATOM   4746  CE1 PHE A 293      -0.387   2.141  -6.070  1.00  0.00      A    C
ATOM   4747  HE1 PHE A 293      -0.372   1.189  -5.561  1.00  0.00      A     
ATOM   4748  CZ  PHE A 293      -0.084   3.304  -5.446  1.00  0.00      A    C
ATOM   4749  HZ  PHE A 293       0.341   3.389  -4.457  1.00  0.00      A     
ATOM   4750  CD2 PHE A 293      -0.970   4.502  -7.395  1.00  0.00      A    C
ATOM   4751  HD2 PHE A 293      -1.175   5.391  -7.973  1.00  0.00      A     
ATOM   4752  CE2 PHE A 293      -0.326   4.535  -6.127  1.00  0.00      A    C
ATOM   4753  HE2 PHE A 293       0.010   5.502  -5.782  1.00  0.00      A     
ATOM   4754  C   PHE A 293      -4.099   2.420  -8.709  1.00  0.00      A    C
ATOM   4755  O   PHE A 293      -4.357   1.398  -8.069  1.00  0.00      A    O
ATOM   4756  N   ASN A 294      -4.938   3.480  -8.728  1.00  0.00      A    N
ATOM   4757  HN  ASN A 294      -4.817   4.159  -9.449  1.00  0.00      A     
ATOM   4758  CA  ASN A 294      -6.169   3.790  -7.986  1.00  0.00      A    C
ATOM   4759  HA  ASN A 294      -6.002   3.682  -6.924  1.00  0.00      A     
ATOM   4760  CB  ASN A 294      -7.058   5.150  -8.280  1.00  0.00      A    C
ATOM   4761  HB1 ASN A 294      -7.379   5.107  -9.343  1.00  0.00      A     
ATOM   4762  HB2 ASN A 294      -7.865   5.222  -7.520  1.00  0.00      A     
ATOM   4763  CG  ASN A 294      -6.052   6.340  -8.269  1.00  0.00      A    C
ATOM   4764  OD1 ASN A 294      -6.041   6.996  -9.314  1.00  0.00      A    O
ATOM   4765  ND2 ASN A 294      -5.252   6.475  -7.257  1.00  0.00      A    N
ATOM   4766 HD21 ASN A 294      -4.418   7.005  -7.409  1.00  0.00      A     
ATOM   4767 HD22 ASN A 294      -5.382   5.815  -6.516  1.00  0.00      A     
ATOM   4768  C   ASN A 294      -7.099   2.585  -8.237  1.00  0.00      A    C
ATOM   4769  O   ASN A 294      -7.573   2.121  -7.237  1.00  0.00      A    O
ATOM   4770  N   ASP A 295      -7.336   2.124  -9.441  1.00  0.00      A    N
ATOM   4771  HN  ASP A 295      -7.025   2.506 -10.307  1.00  0.00      A     
ATOM   4772  CA  ASP A 295      -8.015   0.871  -9.757  1.00  0.00      A    C
ATOM   4773  HA  ASP A 295      -8.994   1.022  -9.329  1.00  0.00      A     
ATOM   4774  CB  ASP A 295      -8.264   0.802 -11.302  1.00  0.00      A    C
ATOM   4775  HB1 ASP A 295      -8.643   1.788 -11.648  1.00  0.00      A     
ATOM   4776  HB2 ASP A 295      -7.324   0.687 -11.882  1.00  0.00      A     
ATOM   4777  CG  ASP A 295      -9.245  -0.245 -11.862  1.00  0.00      A    C
ATOM   4778  OD1 ASP A 295      -9.263  -0.332 -13.118  1.00  0.00      A    O
ATOM   4779  OD2 ASP A 295      -9.973  -0.894 -11.087  1.00  0.00      A    O
ATOM   4780  C   ASP A 295      -7.422  -0.457  -9.277  1.00  0.00      A    C
ATOM   4781  O   ASP A 295      -8.049  -1.176  -8.453  1.00  0.00      A    O
ATOM   4782  N   THR A 296      -6.102  -0.789  -9.546  1.00  0.00      A    N
ATOM   4783  HN  THR A 296      -5.701  -0.293 -10.312  1.00  0.00      A     
ATOM   4784  CA  THR A 296      -5.472  -1.969  -8.950  1.00  0.00      A    C
ATOM   4785  HA  THR A 296      -6.067  -2.853  -9.126  1.00  0.00      A     
ATOM   4786  CB  THR A 296      -4.127  -2.340  -9.521  1.00  0.00      A    C
ATOM   4787  HB  THR A 296      -3.392  -1.508  -9.542  1.00  0.00      A     
ATOM   4788  OG1 THR A 296      -4.280  -2.844 -10.861  1.00  0.00      A    O
ATOM   4789  HG1 THR A 296      -3.455  -3.233 -11.159  1.00  0.00      A     
ATOM   4790  CG2 THR A 296      -3.384  -3.498  -8.819  1.00  0.00      A    C
ATOM   4791 HG21 THR A 296      -2.521  -4.013  -9.294  1.00  0.00      A     
ATOM   4792 HG22 THR A 296      -3.153  -3.325  -7.746  1.00  0.00      A     
ATOM   4793 HG23 THR A 296      -4.121  -4.311  -8.644  1.00  0.00      A     
ATOM   4794  C   THR A 296      -5.477  -2.059  -7.395  1.00  0.00      A    C
ATOM   4795  O   THR A 296      -5.804  -3.133  -6.904  1.00  0.00      A    O
ATOM   4796  N   LEU A 297      -5.177  -0.916  -6.750  1.00  0.00      A    N
ATOM   4797  HN  LEU A 297      -4.982  -0.167  -7.379  1.00  0.00      A     
ATOM   4798  CA  LEU A 297      -5.130  -0.797  -5.308  1.00  0.00      A    C
ATOM   4799  HA  LEU A 297      -4.419  -1.528  -4.953  1.00  0.00      A     
ATOM   4800  CB  LEU A 297      -4.561   0.637  -4.975  1.00  0.00      A    C
ATOM   4801  HB1 LEU A 297      -3.633   0.775  -5.570  1.00  0.00      A     
ATOM   4802  HB2 LEU A 297      -5.268   1.311  -5.506  1.00  0.00      A     
ATOM   4803  CG  LEU A 297      -4.179   1.166  -3.554  1.00  0.00      A    C
ATOM   4804  HG  LEU A 297      -3.485   0.401  -3.145  1.00  0.00      A     
ATOM   4805  CD1 LEU A 297      -3.352   2.375  -3.768  1.00  0.00      A    C
ATOM   4806 HD11 LEU A 297      -3.932   3.009  -4.471  1.00  0.00      A     
ATOM   4807 HD12 LEU A 297      -3.067   2.996  -2.892  1.00  0.00      A     
ATOM   4808 HD13 LEU A 297      -2.328   2.146  -4.134  1.00  0.00      A     
ATOM   4809  CD2 LEU A 297      -5.323   1.393  -2.542  1.00  0.00      A    C
ATOM   4810 HD21 LEU A 297      -5.808   0.450  -2.213  1.00  0.00      A     
ATOM   4811 HD22 LEU A 297      -4.909   1.715  -1.563  1.00  0.00      A     
ATOM   4812 HD23 LEU A 297      -6.144   2.008  -2.969  1.00  0.00      A     
ATOM   4813  C   LEU A 297      -6.500  -1.000  -4.781  1.00  0.00      A    C
ATOM   4814  O   LEU A 297      -6.717  -1.675  -3.736  1.00  0.00      A    O
ATOM   4815  N   ALA A 298      -7.531  -0.494  -5.485  1.00  0.00      A    N
ATOM   4816  HN  ALA A 298      -7.430   0.120  -6.264  1.00  0.00      A     
ATOM   4817  CA  ALA A 298      -8.868  -0.658  -4.993  1.00  0.00      A    C
ATOM   4818  HA  ALA A 298      -8.926  -0.278  -3.983  1.00  0.00      A     
ATOM   4819  CB  ALA A 298      -9.887   0.012  -5.924  1.00  0.00      A    C
ATOM   4820  HB1 ALA A 298      -9.858   1.121  -5.980  1.00  0.00      A     
ATOM   4821  HB2 ALA A 298      -9.883  -0.314  -6.986  1.00  0.00      A     
ATOM   4822  HB3 ALA A 298     -10.888  -0.300  -5.557  1.00  0.00      A     
ATOM   4823  C   ALA A 298      -9.244  -2.163  -4.939  1.00  0.00      A    C
ATOM   4824  O   ALA A 298      -9.797  -2.680  -3.998  1.00  0.00      A    O
ATOM   4825  N   ALA A 299      -8.904  -2.979  -5.987  1.00  0.00      A    N
ATOM   4826  HN  ALA A 299      -8.804  -2.464  -6.835  1.00  0.00      A     
ATOM   4827  CA  ALA A 299      -9.098  -4.425  -6.125  1.00  0.00      A    C
ATOM   4828  HA  ALA A 299     -10.148  -4.616  -5.960  1.00  0.00      A     
ATOM   4829  CB  ALA A 299      -8.745  -4.859  -7.465  1.00  0.00      A    C
ATOM   4830  HB1 ALA A 299      -7.683  -4.635  -7.703  1.00  0.00      A     
ATOM   4831  HB2 ALA A 299      -8.888  -5.942  -7.666  1.00  0.00      A     
ATOM   4832  HB3 ALA A 299      -9.295  -4.348  -8.285  1.00  0.00      A     
ATOM   4833  C   ALA A 299      -8.314  -5.172  -5.152  1.00  0.00      A    C
ATOM   4834  O   ALA A 299      -8.745  -6.107  -4.543  1.00  0.00      A    O
ATOM   4835  N   LEU A 300      -7.047  -4.681  -4.935  1.00  0.00      A    N
ATOM   4836  HN  LEU A 300      -6.642  -4.027  -5.570  1.00  0.00      A     
ATOM   4837  CA  LEU A 300      -6.235  -5.229  -3.852  1.00  0.00      A    C
ATOM   4838  HA  LEU A 300      -6.280  -6.278  -4.106  1.00  0.00      A     
ATOM   4839  CB  LEU A 300      -4.806  -4.725  -3.865  1.00  0.00      A    C
ATOM   4840  HB1 LEU A 300      -4.683  -3.649  -3.615  1.00  0.00      A     
ATOM   4841  HB2 LEU A 300      -4.255  -5.198  -3.024  1.00  0.00      A     
ATOM   4842  CG  LEU A 300      -3.939  -5.198  -5.115  1.00  0.00      A    C
ATOM   4843  HG  LEU A 300      -4.470  -5.131  -6.089  1.00  0.00      A     
ATOM   4844  CD1 LEU A 300      -2.774  -4.175  -5.220  1.00  0.00      A    C
ATOM   4845 HD11 LEU A 300      -2.265  -4.249  -4.235  1.00  0.00      A     
ATOM   4846 HD12 LEU A 300      -2.065  -4.382  -6.050  1.00  0.00      A     
ATOM   4847 HD13 LEU A 300      -3.065  -3.146  -5.519  1.00  0.00      A     
ATOM   4848  CD2 LEU A 300      -3.570  -6.665  -4.798  1.00  0.00      A    C
ATOM   4849 HD21 LEU A 300      -4.468  -7.296  -4.972  1.00  0.00      A     
ATOM   4850 HD22 LEU A 300      -2.831  -7.110  -5.498  1.00  0.00      A     
ATOM   4851 HD23 LEU A 300      -3.102  -6.744  -3.794  1.00  0.00      A     
ATOM   4852  C   LEU A 300      -6.820  -5.007  -2.489  1.00  0.00      A    C
ATOM   4853  O   LEU A 300      -7.038  -5.895  -1.638  1.00  0.00      A    O
ATOM   4854  N   ALA A 301      -7.235  -3.809  -2.122  1.00  0.00      A    N
ATOM   4855  HN  ALA A 301      -7.200  -3.079  -2.799  1.00  0.00      A     
ATOM   4856  CA  ALA A 301      -7.986  -3.497  -0.927  1.00  0.00      A    C
ATOM   4857  HA  ALA A 301      -7.384  -3.827  -0.093  1.00  0.00      A     
ATOM   4858  CB  ALA A 301      -8.154  -1.998  -0.956  1.00  0.00      A    C
ATOM   4859  HB1 ALA A 301      -8.599  -1.619  -1.901  1.00  0.00      A     
ATOM   4860  HB2 ALA A 301      -8.790  -1.630  -0.123  1.00  0.00      A     
ATOM   4861  HB3 ALA A 301      -7.209  -1.441  -0.783  1.00  0.00      A     
ATOM   4862  C   ALA A 301      -9.337  -4.205  -0.763  1.00  0.00      A    C
ATOM   4863  O   ALA A 301      -9.830  -4.380   0.387  1.00  0.00      A    O
ATOM   4864  N   THR A 302     -10.036  -4.503  -1.831  1.00  0.00      A    N
ATOM   4865  HN  THR A 302      -9.703  -4.114  -2.687  1.00  0.00      A     
ATOM   4866  CA  THR A 302     -11.325  -5.247  -1.779  1.00  0.00      A    C
ATOM   4867  HA  THR A 302     -12.101  -4.662  -1.309  1.00  0.00      A     
ATOM   4868  CB  THR A 302     -11.943  -5.453  -3.212  1.00  0.00      A    C
ATOM   4869  HB  THR A 302     -11.206  -5.982  -3.853  1.00  0.00      A     
ATOM   4870  OG1 THR A 302     -12.173  -4.135  -3.770  1.00  0.00      A    O
ATOM   4871  HG1 THR A 302     -11.370  -3.652  -3.976  1.00  0.00      A     
ATOM   4872  CG2 THR A 302     -13.354  -6.093  -3.126  1.00  0.00      A    C
ATOM   4873 HG21 THR A 302     -13.373  -7.091  -2.638  1.00  0.00      A     
ATOM   4874 HG22 THR A 302     -13.968  -5.412  -2.498  1.00  0.00      A     
ATOM   4875 HG23 THR A 302     -13.837  -6.229  -4.117  1.00  0.00      A     
ATOM   4876  C   THR A 302     -11.109  -6.602  -1.185  1.00  0.00      A    C
ATOM   4877  O   THR A 302     -11.821  -7.074  -0.276  1.00  0.00      A    O
ATOM   4878  N   ILE A 303     -10.053  -7.344  -1.558  1.00  0.00      A    N
ATOM   4879  HN  ILE A 303      -9.309  -6.895  -2.046  1.00  0.00      A     
ATOM   4880  CA  ILE A 303      -9.609  -8.598  -0.869  1.00  0.00      A    C
ATOM   4881  HA  ILE A 303     -10.326  -9.383  -1.055  1.00  0.00      A     
ATOM   4882  CB  ILE A 303      -8.307  -9.001  -1.527  1.00  0.00      A    C
ATOM   4883  HB  ILE A 303      -7.544  -8.321  -1.091  1.00  0.00      A     
ATOM   4884  CG2 ILE A 303      -7.894 -10.388  -1.035  1.00  0.00      A    C
ATOM   4885 HG21 ILE A 303      -8.542 -11.136  -1.541  1.00  0.00      A     
ATOM   4886 HG22 ILE A 303      -6.813 -10.445  -1.285  1.00  0.00      A     
ATOM   4887 HG23 ILE A 303      -7.975 -10.518   0.066  1.00  0.00      A     
ATOM   4888  CG1 ILE A 303      -8.216  -8.884  -3.025  1.00  0.00      A    C
ATOM   4889 HG11 ILE A 303      -9.116  -9.408  -3.413  1.00  0.00      A     
ATOM   4890 HG12 ILE A 303      -8.229  -7.782  -3.168  1.00  0.00      A     
ATOM   4891  CD  ILE A 303      -6.936  -9.359  -3.702  1.00  0.00      A    C
ATOM   4892  HD1 ILE A 303      -6.854  -8.920  -4.719  1.00  0.00      A     
ATOM   4893  HD2 ILE A 303      -6.113  -8.952  -3.076  1.00  0.00      A     
ATOM   4894  HD3 ILE A 303      -6.798 -10.461  -3.704  1.00  0.00      A     
ATOM   4895  C   ILE A 303      -9.485  -8.511   0.653  1.00  0.00      A    C
ATOM   4896  O   ILE A 303      -9.966  -9.347   1.436  1.00  0.00      A    O
ATOM   4897  N   PHE A 304      -8.908  -7.385   1.166  1.00  0.00      A    N
ATOM   4898  HN  PHE A 304      -8.569  -6.696   0.529  1.00  0.00      A     
ATOM   4899  CA  PHE A 304      -8.520  -7.239   2.512  1.00  0.00      A    C
ATOM   4900  HA  PHE A 304      -7.962  -8.114   2.810  1.00  0.00      A     
ATOM   4901  CB  PHE A 304      -7.603  -6.004   2.719  1.00  0.00      A    C
ATOM   4902  HB1 PHE A 304      -8.162  -5.067   2.511  1.00  0.00      A     
ATOM   4903  HB2 PHE A 304      -7.105  -6.024   3.712  1.00  0.00      A     
ATOM   4904  CG  PHE A 304      -6.403  -5.969   1.798  1.00  0.00      A    C
ATOM   4905  CD1 PHE A 304      -5.782  -7.025   1.110  1.00  0.00      A    C
ATOM   4906  HD1 PHE A 304      -6.123  -8.050   1.114  1.00  0.00      A     
ATOM   4907  CE1 PHE A 304      -4.705  -6.795   0.259  1.00  0.00      A    C
ATOM   4908  HE1 PHE A 304      -4.273  -7.625  -0.282  1.00  0.00      A     
ATOM   4909  CZ  PHE A 304      -4.131  -5.577   0.104  1.00  0.00      A    C
ATOM   4910  HZ  PHE A 304      -3.285  -5.497  -0.562  1.00  0.00      A     
ATOM   4911  CD2 PHE A 304      -5.794  -4.660   1.614  1.00  0.00      A    C
ATOM   4912  HD2 PHE A 304      -6.323  -3.837   2.070  1.00  0.00      A     
ATOM   4913  CE2 PHE A 304      -4.757  -4.490   0.733  1.00  0.00      A    C
ATOM   4914  HE2 PHE A 304      -4.393  -3.494   0.527  1.00  0.00      A     
ATOM   4915  C   PHE A 304      -9.731  -7.074   3.339  1.00  0.00      A    C
ATOM   4916  O   PHE A 304      -9.856  -7.778   4.387  1.00  0.00      A    O
ATOM   4917  N   ILE A 305     -10.675  -6.136   2.965  1.00  0.00      A    N
ATOM   4918  HN  ILE A 305     -10.466  -5.565   2.175  1.00  0.00      A     
ATOM   4919  CA  ILE A 305     -11.934  -5.870   3.638  1.00  0.00      A    C
ATOM   4920  HA  ILE A 305     -11.762  -5.661   4.684  1.00  0.00      A     
ATOM   4921  CB  ILE A 305     -12.643  -4.603   3.086  1.00  0.00      A    C
ATOM   4922  HB  ILE A 305     -12.925  -4.876   2.046  1.00  0.00      A     
ATOM   4923  CG2 ILE A 305     -13.966  -4.341   3.959  1.00  0.00      A    C
ATOM   4924 HG21 ILE A 305     -14.605  -5.195   3.648  1.00  0.00      A     
ATOM   4925 HG22 ILE A 305     -13.725  -4.202   5.035  1.00  0.00      A     
ATOM   4926 HG23 ILE A 305     -14.513  -3.437   3.616  1.00  0.00      A     
ATOM   4927  CG1 ILE A 305     -11.686  -3.377   3.092  1.00  0.00      A    C
ATOM   4928 HG11 ILE A 305     -11.686  -3.126   4.174  1.00  0.00      A     
ATOM   4929 HG12 ILE A 305     -10.703  -3.685   2.675  1.00  0.00      A     
ATOM   4930  CD  ILE A 305     -12.218  -2.184   2.232  1.00  0.00      A    C
ATOM   4931  HD1 ILE A 305     -12.463  -2.604   1.233  1.00  0.00      A     
ATOM   4932  HD2 ILE A 305     -13.017  -1.601   2.739  1.00  0.00      A     
ATOM   4933  HD3 ILE A 305     -11.306  -1.567   2.087  1.00  0.00      A     
ATOM   4934  C   ILE A 305     -12.816  -7.082   3.855  1.00  0.00      A    C
ATOM   4935  O   ILE A 305     -13.272  -7.385   4.997  1.00  0.00      A    O
ATOM   4936  N   PHE A 306     -13.099  -7.797   2.794  1.00  0.00      A    N
ATOM   4937  HN  PHE A 306     -12.808  -7.678   1.848  1.00  0.00      A     
ATOM   4938  CA  PHE A 306     -13.619  -9.123   2.912  1.00  0.00      A    C
ATOM   4939  HA  PHE A 306     -14.567  -9.043   3.424  1.00  0.00      A     
ATOM   4940  CB  PHE A 306     -13.999  -9.718   1.532  1.00  0.00      A    C
ATOM   4941  HB1 PHE A 306     -13.116  -9.798   0.862  1.00  0.00      A     
ATOM   4942  HB2 PHE A 306     -14.427 -10.743   1.546  1.00  0.00      A     
ATOM   4943  CG  PHE A 306     -15.101  -8.837   0.828  1.00  0.00      A    C
ATOM   4944  CD1 PHE A 306     -16.368  -8.973   1.371  1.00  0.00      A    C
ATOM   4945  HD1 PHE A 306     -16.535  -9.361   2.365  1.00  0.00      A     
ATOM   4946  CE1 PHE A 306     -17.408  -8.211   0.852  1.00  0.00      A    C
ATOM   4947  HE1 PHE A 306     -18.358  -8.213   1.365  1.00  0.00      A     
ATOM   4948  CZ  PHE A 306     -17.204  -7.463  -0.304  1.00  0.00      A    C
ATOM   4949  HZ  PHE A 306     -18.011  -6.923  -0.778  1.00  0.00      A     
ATOM   4950  CD2 PHE A 306     -14.864  -8.083  -0.358  1.00  0.00      A    C
ATOM   4951  HD2 PHE A 306     -13.903  -8.005  -0.844  1.00  0.00      A     
ATOM   4952  CE2 PHE A 306     -15.940  -7.495  -0.998  1.00  0.00      A    C
ATOM   4953  HE2 PHE A 306     -15.827  -6.892  -1.887  1.00  0.00      A     
ATOM   4954  C   PHE A 306     -12.831 -10.198   3.700  1.00  0.00      A    C
ATOM   4955  O   PHE A 306     -13.435 -10.897   4.521  1.00  0.00      A    O
ATOM   4956  N   VAL A 307     -11.463 -10.383   3.642  1.00  0.00      A    N
ATOM   4957  HN  VAL A 307     -10.929  -9.906   2.949  1.00  0.00      A     
ATOM   4958  CA  VAL A 307     -10.673 -11.218   4.571  1.00  0.00      A    C
ATOM   4959  HA  VAL A 307     -11.084 -12.213   4.491  1.00  0.00      A     
ATOM   4960  CB  VAL A 307      -9.196 -11.328   4.294  1.00  0.00      A    C
ATOM   4961  HB  VAL A 307      -8.891 -10.260   4.305  1.00  0.00      A     
ATOM   4962  CG1 VAL A 307      -8.415 -12.007   5.397  1.00  0.00      A    C
ATOM   4963 HG11 VAL A 307      -8.923 -12.933   5.740  1.00  0.00      A     
ATOM   4964 HG12 VAL A 307      -7.402 -12.328   5.072  1.00  0.00      A     
ATOM   4965 HG13 VAL A 307      -8.160 -11.204   6.121  1.00  0.00      A     
ATOM   4966  CG2 VAL A 307      -8.970 -12.137   2.945  1.00  0.00      A    C
ATOM   4967 HG21 VAL A 307      -9.587 -11.758   2.103  1.00  0.00      A     
ATOM   4968 HG22 VAL A 307      -7.927 -11.974   2.600  1.00  0.00      A     
ATOM   4969 HG23 VAL A 307      -9.265 -13.193   3.123  1.00  0.00      A     
ATOM   4970  C   VAL A 307     -10.890 -10.796   6.054  1.00  0.00      A    C
ATOM   4971  O   VAL A 307     -11.295 -11.560   6.933  1.00  0.00      A    O
ATOM   4972  N   LEU A 308     -10.849  -9.527   6.295  1.00  0.00      A    N
ATOM   4973  HN  LEU A 308     -10.650  -8.846   5.595  1.00  0.00      A     
ATOM   4974  CA  LEU A 308     -11.143  -9.001   7.649  1.00  0.00      A    C
ATOM   4975  HA  LEU A 308     -10.338  -9.301   8.304  1.00  0.00      A     
ATOM   4976  CB  LEU A 308     -10.873  -7.449   7.668  1.00  0.00      A    C
ATOM   4977  HB1 LEU A 308     -11.392  -7.068   6.763  1.00  0.00      A     
ATOM   4978  HB2 LEU A 308     -11.070  -6.919   8.624  1.00  0.00      A     
ATOM   4979  CG  LEU A 308      -9.354  -7.051   7.524  1.00  0.00      A    C
ATOM   4980  HG  LEU A 308      -8.977  -7.531   6.596  1.00  0.00      A     
ATOM   4981  CD1 LEU A 308      -9.257  -5.499   7.183  1.00  0.00      A    C
ATOM   4982 HD11 LEU A 308      -8.197  -5.182   7.287  1.00  0.00      A     
ATOM   4983 HD12 LEU A 308      -9.506  -5.262   6.126  1.00  0.00      A     
ATOM   4984 HD13 LEU A 308      -9.938  -5.015   7.915  1.00  0.00      A     
ATOM   4985  CD2 LEU A 308      -8.571  -7.476   8.830  1.00  0.00      A    C
ATOM   4986 HD21 LEU A 308      -9.130  -7.218   9.755  1.00  0.00      A     
ATOM   4987 HD22 LEU A 308      -8.471  -8.582   8.862  1.00  0.00      A     
ATOM   4988 HD23 LEU A 308      -7.569  -7.011   8.716  1.00  0.00      A     
ATOM   4989  C   LEU A 308     -12.521  -9.400   8.208  1.00  0.00      A    C
ATOM   4990  O   LEU A 308     -12.644  -9.936   9.305  1.00  0.00      A    O
ATOM   4991  N   LEU A 309     -13.659  -9.301   7.476  1.00  0.00      A    N
ATOM   4992  HN  LEU A 309     -13.562  -8.953   6.547  1.00  0.00      A     
ATOM   4993  CA  LEU A 309     -14.982  -9.611   8.001  1.00  0.00      A    C
ATOM   4994  HA  LEU A 309     -15.132  -8.948   8.840  1.00  0.00      A     
ATOM   4995  CB  LEU A 309     -16.072  -9.289   6.937  1.00  0.00      A    C
ATOM   4996  HB1 LEU A 309     -15.690  -8.292   6.631  1.00  0.00      A     
ATOM   4997  HB2 LEU A 309     -15.995 -10.025   6.109  1.00  0.00      A     
ATOM   4998  CG  LEU A 309     -17.558  -9.346   7.604  1.00  0.00      A    C
ATOM   4999  HG  LEU A 309     -17.641 -10.164   8.351  1.00  0.00      A     
ATOM   5000  CD1 LEU A 309     -17.948  -8.019   8.260  1.00  0.00      A    C
ATOM   5001 HD11 LEU A 309     -17.264  -7.893   9.126  1.00  0.00      A     
ATOM   5002 HD12 LEU A 309     -17.705  -7.198   7.551  1.00  0.00      A     
ATOM   5003 HD13 LEU A 309     -19.002  -8.036   8.611  1.00  0.00      A     
ATOM   5004  CD2 LEU A 309     -18.504  -9.610   6.467  1.00  0.00      A    C
ATOM   5005 HD21 LEU A 309     -19.544  -9.378   6.782  1.00  0.00      A     
ATOM   5006 HD22 LEU A 309     -18.340  -9.010   5.547  1.00  0.00      A     
ATOM   5007 HD23 LEU A 309     -18.545 -10.698   6.243  1.00  0.00      A     
ATOM   5008  C   LEU A 309     -15.181 -11.004   8.552  1.00  0.00      A    C
ATOM   5009  O   LEU A 309     -15.810 -11.247   9.605  1.00  0.00      A    O
ATOM   5010  N   GLY A 310     -14.512 -11.980   7.859  1.00  0.00      A    N
ATOM   5011  HN  GLY A 310     -14.091 -11.594   7.041  1.00  0.00      A     
ATOM   5012  CA  GLY A 310     -14.657 -13.456   8.046  1.00  0.00      A    C
ATOM   5013  HA1 GLY A 310     -14.205 -14.062   7.274  1.00  0.00      A     
ATOM   5014  HA2 GLY A 310     -15.666 -13.713   8.334  1.00  0.00      A     
ATOM   5015  C   GLY A 310     -13.800 -13.887   9.187  1.00  0.00      A    C
ATOM   5016  O   GLY A 310     -14.180 -14.719  10.031  1.00  0.00      A    O
ATOM   5017  N   ALA A 311     -12.636 -13.308   9.340  1.00  0.00      A    N
ATOM   5018  HN  ALA A 311     -12.457 -12.556   8.710  1.00  0.00      A     
ATOM   5019  CA  ALA A 311     -11.727 -13.443  10.435  1.00  0.00      A    C
ATOM   5020  HA  ALA A 311     -11.417 -14.470  10.563  1.00  0.00      A     
ATOM   5021  CB  ALA A 311     -10.449 -12.709  10.131  1.00  0.00      A    C
ATOM   5022  HB1 ALA A 311     -10.484 -11.599  10.166  1.00  0.00      A     
ATOM   5023  HB2 ALA A 311      -9.753 -12.973  10.956  1.00  0.00      A     
ATOM   5024  HB3 ALA A 311     -10.069 -13.073   9.153  1.00  0.00      A     
ATOM   5025  C   ALA A 311     -12.324 -12.856  11.811  1.00  0.00      A    C
ATOM   5026  O   ALA A 311     -12.130 -13.391  12.900  1.00  0.00      A    O
ATOM   5027  N   GLU A 312     -13.020 -11.620  11.701  1.00  0.00      A    N
ATOM   5028  HN  GLU A 312     -13.142 -11.249  10.783  1.00  0.00      A     
ATOM   5029  CA  GLU A 312     -13.687 -10.869  12.758  1.00  0.00      A    C
ATOM   5030  HA  GLU A 312     -12.954 -10.422  13.414  1.00  0.00      A     
ATOM   5031  CB  GLU A 312     -14.471  -9.638  12.210  1.00  0.00      A    C
ATOM   5032  HB1 GLU A 312     -13.771  -9.089  11.545  1.00  0.00      A     
ATOM   5033  HB2 GLU A 312     -15.345  -9.874  11.566  1.00  0.00      A     
ATOM   5034  CG  GLU A 312     -15.059  -8.634  13.279  1.00  0.00      A    C
ATOM   5035  HG1 GLU A 312     -15.388  -7.758  12.680  1.00  0.00      A     
ATOM   5036  HG2 GLU A 312     -15.951  -9.129  13.719  1.00  0.00      A     
ATOM   5037  CD  GLU A 312     -14.066  -8.321  14.404  1.00  0.00      A    C
ATOM   5038  OE1 GLU A 312     -14.385  -8.543  15.605  1.00  0.00      A    O
ATOM   5039  OE2 GLU A 312     -12.933  -7.904  14.107  1.00  0.00      A    O
ATOM   5040  C   GLU A 312     -14.730 -11.646  13.556  1.00  0.00      A    C
ATOM   5041  O   GLU A 312     -14.818 -11.524  14.746  1.00  0.00      A    O
ATOM   5042  N   MET A 313     -15.612 -12.407  12.888  1.00  0.00      A    N
ATOM   5043  HN  MET A 313     -15.524 -12.452  11.896  1.00  0.00      A     
ATOM   5044  CA  MET A 313     -16.742 -13.160  13.506  1.00  0.00      A    C
ATOM   5045  HA  MET A 313     -17.267 -12.430  14.104  1.00  0.00      A     
ATOM   5046  CB  MET A 313     -17.835 -13.682  12.556  1.00  0.00      A    C
ATOM   5047  HB1 MET A 313     -18.665 -14.114  13.155  1.00  0.00      A     
ATOM   5048  HB2 MET A 313     -18.331 -12.749  12.214  1.00  0.00      A     
ATOM   5049  CG  MET A 313     -17.341 -14.496  11.356  1.00  0.00      A    C
ATOM   5050  HG1 MET A 313     -16.792 -13.760  10.732  1.00  0.00      A     
ATOM   5051  HG2 MET A 313     -16.681 -15.248  11.840  1.00  0.00      A     
ATOM   5052  SD  MET A 313     -18.534 -15.242  10.239  1.00  0.00      A   SE
ATOM   5053  CE  MET A 313     -17.490 -16.627   9.689  1.00  0.00      A    C
ATOM   5054  HE1 MET A 313     -17.519 -17.384  10.501  1.00  0.00      A     
ATOM   5055  HE2 MET A 313     -17.710 -17.201   8.763  1.00  0.00      A     
ATOM   5056  HE3 MET A 313     -16.457 -16.227   9.607  1.00  0.00      A     
ATOM   5057  C   MET A 313     -16.335 -14.270  14.578  1.00  0.00      A    C
ATOM   5058  O   MET A 313     -15.271 -15.003  14.505  1.00  0.00      A    O
ATOM   5059  N   ASN A 314     -17.145 -14.401  15.636  1.00  0.00      A    N
ATOM   5060  HN  ASN A 314     -17.925 -13.780  15.623  1.00  0.00      A     
ATOM   5061  CA  ASN A 314     -16.911 -15.344  16.743  1.00  0.00      A    C
ATOM   5062  HA  ASN A 314     -15.980 -15.884  16.660  1.00  0.00      A
[truncated: 675,534 more chars]
